# Supplementary material for: Triclabendazole suppresses cellular levels of glycosaminoglycan—A potential therapeutic agent for mucopolysaccharidoses and related diseases
Source: iScience. 2025 Jul 18;28(8):113118. doi: 10.1016/j.isci.2025.113118 (PMC12355420; doi:10.1016/j.isci.2025.113118)
Supplement: Data S1. An Excel file containing the raw data of FDA-approved drug screening [file mmc2.xlsx]

## Sheet: Sheet1
Supporting data | Screening Raw data
	Drug name (alphabetical order)	CAS Number	Relative Cell viability	Relative VPS33A amount	Relative GAG(SDC1) amount
1	(-)-epicatechin	490-46-0	1.08188	1.06498	0.689307
2	(-)-epicatechin gallate	1257-08-5	1.09855	1.19088	1.08979
3	(-)-Huperzine A	102518-79-6	1.1359	1.38018	1.1024
4	(-)-Lobeline hydrochloride	134-63-4	1.1294	1.07897	0.711483
5	(-)-Tetramisole	16595-80-5	0.865284	1.16979	1.16969
6	(+,-)-Octopamine HCl	770-05-8	1.01935	1.32847	0.871164
7	(+)-Catechin hydrate	225937-10-0	1.03915	0.933261	0.737407
8	(+)-Ketoconazole	142128-59-4	0.063396	0.0208145	3.15951
9	(+/-)-Sulfinpyrazone	57-96-5	1.13031	0.970357	0.863214
10	(±)-Baclofen	1134-47-0	1.00549	1.10246	0.901901
11	(2S,3S)-2-Amino-3-methylpentanoic acid	73-32-5	0.945569	1.66814	0.910662
12	(6-)ε-​Aminocaproic acid	60-32-2	0.966613	1.13031	0.994491
13	(R,S)-Atenolol	29122-68-7	1.02156	1.23346	0.903708
14	(R)-(+)-1,2-Dithiolane-3-pentanoic acid	1200-22-2	0.965803	1.67115	1.03251
15	(R)-baclofen	69308-37-8	1.31955	1.07728	1.49889
16	(R)-Crizotinib	877399-52-5	0.00374208	0.0114567	74.3957
17	(RS)-(&#177;)-Sulpiride	15676-16-1	1.16848	1.33253	0.812529
18	(S)-10-Hydroxycamptothecin	19685-09-7	1.14354	0.57199	0.546829
19	(S)-Flurbiprofen	51543-39-6	1.01408	1.19534	0.778601
20	(S)-Ketoprofen	22161-81-5	1.03936	0.866326	0.819927
21	(S)-Naproxen	22204-53-1	0.901825	1.24768	0.87253
22	&alpha;-Estradiol	57-91-0	1.23405	0.817793	0.472567
23	1-Hexadecanol	36653-82-4	1.06557	1.22475	1.04918
24	1,4-Benzoquinone	106-51-4	0.00597241	0.00181644	21.9075
25	10-DAB (10-Deacetylbaccatin)	32981-86-5	0.0621604	0.425468	3.87021
26	10-Hydroxycamptothecin	64439-81-2	1.11967	0.570899	0.686314
27	17-AAG (KOS953)	75747-14-7	0.865124	0.0058376	0.521429
28	17-Hydroxyprogesterone	68-96-2	1.10759	1.32836	1.02607
29	2-Deoxy-D-glucose	154-17-6	1.40286	0.801981	0.82689
30	2-Deoxyuridine	951-78-0	1.01841	1.41212	0.910498
31	2-Methoxyestradiol (2-MeOE2)	362-07-2	0.3236	0.800812	0.846848
32	2-Naphthol	135-19-3	1.03674	1.32946	0.809704
33	2-Thiouracil	141-90-2	1.10194	1.39329	0.83272
34	2'-Deoxyguanosine	961-07-9	0.981657	1.08899	0.757212
35	3-Hydroxy-2-methyl-4H-pyran-4-one	118-71-8	1.00088	1.35696	0.892204
36	3-n-Butylphathlide	6066-49-5	0.909488	0.676925	0.630089
37	3,4-Dihydroxybenzoic acid	99-50-3	0.988098	1.22177	0.840403
38	4-Aminobenzoic acid	150-13-0	1.22707	1.14614	0.744481
39	4-Aminobutyric acid	56-12-2	1.05241	1.16921	0.983649
40	4-Aminophenol	123-30-8	0.00381992	0.00858446	36.6957
41	4-Aminopyridine	504-24-5	0.981155	1.01434	1.0105
42	4-Aminosalicylic acid	65-49-6	1.01834	1.34963	0.863911
43	4-Hydroxybenzoic acid	99-96-7	1.08415	1.17052	0.805504
44	4-Methylbenzylidene camphor	36861-47-9	0.988471	0.834199	0.791412
45	4-Methylumbelliferone (4-MU)	90-33-5	1.0674	0.675219	0.946291
46	4-Nitrophenol	100-02-7	0.965894	1.06119	0.887458
47	5-Aminolevulinic acid HCl	5451-9-2	0.946427	1.38643	0.883409
48	5-Azacytidine	320-67-2	0.0217224	0.415303	11.5708
49	5-hydroxy-L-Tryptophan	4350-09-8	1.03294	1.33059	0.792151
50	5-hydroxymethyl-2-furaldehyde	67-47-0	0.991511	1.31679	0.869623
51	5-Methoxypsoralen	484-20-8	1.02465	0.885053	0.773126
52	5-Methoxytryptamine	608-07-1	1.05324	1.03913	0.843038
53	6,7-Dihydroxycoumarin	305-01-1	1.02	1.22096	0.980649
54	8-Methoxypsoralen	298-81-7	1.06497	1.00121	0.8249
55	Abacavir	136470-78-5	1.11721	0.832468	0.751878
56	Abacavir sulfate	188062-50-2	1.1117	0.616478	0.882182
57	Abiraterone	154229-19-3	0.0198757	0.615338	13.1591
58	Abiraterone acetate	154229-18-2	0.076975	3.17757	4.58536
59	Abscisic Acid (Dormin)	21293-29-8	0.962509	1.11613	0.939401
60	ABT-199	1257044-40-8	0.0222972	0.411431	15.2886
61	ABT-263 (Navitoclax)	923564-51-6	0.00408227	0.0862861	56.8261
62	ABT-888 (Veliparib)	912444-00-9	1.05056	0.889742	0.664694
63	Acamprosate calcium	77337-73-6	1.16939	0.937872	1.33986
64	Acarbose	56180-94-0	1.27343	1.07387	1.48464
65	Acebutolol HCl	34381-68-5	1.22975	0.937822	0.773874
66	Acemetacin	53164-05-9	1.1595	1.18222	1.06661
67	Acetaminophen	103-90-2	0.926566	1.11151	0.915759
68	Acetanilide	103-84-4	0.957674	1.47533	0.892356
69	Acetazolamide	59-66-5	1.11885	1.28251	0.969824
70	Acetohydroxamic Acid	546-88-3	1.13335	0.799317	0.863134
71	Acetylcholine Chloride	60-31-1	0.994151	1.19119	1.44365
72	Acetylcysteine	616-91-1	1.43171	2.97199	1.13284
73	Acipimox	51037-30-0	0.998174	1.64156	0.90347
74	Acitretin	55079-83-9	0.51343	3.59731	0.475123
75	Aclidinium Bromide	320345-99-1	1.03749	1.13362	0.724968
76	ACP-196	1420477-60-6	1.004	0.140928	0.81895
77	Actinomycin D	50-76-0	0.0112786	0.0396622	19.9277
78	Acyclovir	59277-89-3	1.37781	0.892076	0.781069
79	Adapalene	106685-40-9	1.24241	1.08177	1.06818
80	Adapalene sodium salt	911110-93-5	1.50697	0.780219	1.42051
81	Adefovir Dipivoxil	142340-99-6	1.10205	1.68283	0.590376
82	Ademetionine	29908-03-0	0.991991	1.38702	0.881082
83	Adenine	73-24-5	0.862967	1.76132	1.21477
84	Adenine HCl	2922-28-3	0.85326	1.76326	1.08516
85	Adenine sulfate	321-30-2	0.896475	0.906926	1.33146
86	Adenosine	58-61-7	1.14244	1.63815	0.78272
87	Adenosine 5-triphosphate	34369-07-8	1.18248	1.09438	0.990315
88	Adenosine-5'-diphosphate	58-64-0	1.25516	2.18477	0.800788
89	Adiphenine HCl	50-42-0	1.05116	1.1173	0.791727
90	Adrenalone HCl	62-13-5	1.25723	1.03341	0.638509
91	Afatinib (BIBW2992)	439081-18-2	0.00600036	0.0155714	57.9992
92	Afatinib dimaleate	850140-73-7	0.00353274	0.0106538	77.4126
93	Afuresertib	1047644-62-1	0.00420881	0.0251208	35.3033
94	AG-120	1448347-49-6	1.05282	1.22377	0.864111
95	AG-221 (Enasidenib)	1446502-11-9	1.14735	1.45815	0.880195
96	Agomelatine	138112-76-2	1.05032	0.785935	0.808247
97	AHU-377 hemicalcium salt	1369773-39-6	1.0247	1.37177	0.745838
98	AHU-377(Sacubitril)	149709-62-6	1.3395	0.692495	0.869698
99	Alarelin Acetate	79561-22-1	1.05961	1.51915	1.18708
100	Albendazole	54965-21-8	0.535026	0.581904	0.743117
611	Diethylstilbestrol	56-53-1	0.839507	0.938387	0.177998
102	Alcaftadine	147084-10-4	0.957692	1.17306	0.883557
103	Alendronate	121268-17-5	0.984172	0.983283	0.924735
104	Alendronate sodium	129318-43-0	1.40334	0.891345	1.44475
105	Alfacalcidol	41294-56-8	0.00503044	0.0245548	30.7822
106	Alfuzosin HCl	81403-68-1	0.972111	1.62532	1.29357
107	Alibendol	26750-81-2	1.04393	1.39693	0.848961
108	Aliskiren	173334-57-1	1.07277	1.58908	1.50481
109	Aliskiren Hemifumarate	173334-58-2	1.03432	0.939569	1.16183
110	Allantoin	97-59-6	0.969091	0.978268	0.998952
111	Allopregnanolone	516-54-1	1.16077	1.1432	0.735548
112	Allopurinol	315-30-0	1.27985	0.943325	1.1247
113	Allylthiourea	109-57-9	0.962219	1.32125	0.869453
114	Almotriptan Malate	181183-52-8	1.04993	1.37198	0.896299
115	Alogliptin (SYR-322)	850649-61-5	1.27324	0.916453	0.837434
116	Alogliptin Benzoate	850649-62-6	1.11593	1.29857	1.16207
117	Alosetron Hydrochloride	122852-69-1	1.15693	0.891918	1.28111
118	alpha-tocopherol	59-02-9	0.968258	1.15111	1.05756
119	Alprostadil	745-65-3	1.01394	2.09485	0.876517
120	Altrenogest	850-52-2	1.14583	1.09638	0.422173
121	Altretamine	645-05-6	1.29651	1.31398	1.56376
122	Alvelestat	848141-11-7	1.22288	0.984599	1.19525
123	Alverine Citrate	5560-59-8	0.398228	0.998389	0.566573
124	Alvimopan	156053-89-3	1.05485	1.46908	1.37423
125	Amantadine	768-94-5	1.01122	1.16161	0.840406
126	Amantadine HCl	665-66-7	1.04677	1.73968	1.3551
127	Ambrisentan	177036-94-1	0.912368	1.12305	0.845937
128	Ambroxol HCl	23828-92-4	1.03864	0.81249	0.569787
129	Amfenac Sodium Monohydrate	61618-27-7	1.15056	1.00895	1.08376
130	Amidopyrine	58-15-1	1.07285	1.41196	0.81205
131	Amifostine	20537-88-6	0.931999	0.978965	1.11916
132	Amikacin	37517-28-5	0.962969	1.06967	1.03538
133	Amikacin disulfate	39831-55-5	1.24245	1.07127	1.53644
134	Amiloride HCl	2016-88-8	1.20232	0.875723	0.622115
135	Amiloride HCl dihydrate	17440-83-4	1.1027	1.31792	0.81017
136	Aminoglutethimide	125-84-8	1.21875	1.36213	1.06865
137	Aminoguanidine hydrochloride	1937-19-5	1.11801	1.01774	0.826368
138	Aminophylline	317-34-0	1.16007	0.678244	1.55684
139	Aminothiazole	96-50-4	1.06549	1.17801	1.2321
140	Amiodarone HCl	19774-82-4	0.0388497	0.135722	6.2791
141	Amisulpride	71675-85-9	1.09266	1.50831	1.18164
142	Amitriptyline HCl	549-18-8	0.760993	0.833549	0.317101
143	Amlexanox	68302-57-8	1.08016	0.931171	0.767398
144	Amlodipine	88150-42-9	0.00487562	0.0280489	51.9328
145	Amlodipine Besylate	111470-99-6	0.00413031	0.0319233	56.7278
146	Amodiaquine dihydrochloride dihydrate	6398-98-7	1.0812	2.89567	0.875087
147	Amonafide	69408-81-7	0.0111477	0.100694	25.1055
148	Amorolfine HCl	78613-38-4	0.0103813	0.143624	14.5408
149	Amoxapine	14028-44-5	0.00840494	0.00246683	29.4783
150	Amoxicillin	26787-78-0	1.03349	1.12771	1.1603
151	Amoxicillin trihydrate	61336-70-7	0.982631	1.23599	0.807812
152	Amphotericin B	1397-89-3	1.02091	0.963636	0.724023
153	Ampicillin	69-52-3	1.52636	1.15906	0.840423
154	Ampicillin Trihydrate	7177-48-2	0.981498	1.29764	1.2383
155	Amprenavir (agenerase)	161814-49-9	1.12402	0.897747	1.01033
156	Amprolium HCl	137-88-2	1.08947	1.22651	1.61079
157	Amsacrine	51264-14-3	0.00486881	0.00220964	47.9083
158	Amsacrine hydrochloride	54301-15-4	0.00696511	0.0150421	34.8213
159	Amuvatinib (MP-470, HPK 56)	850879-09-3	1.04649	0.628467	1.45602
160	Amygdalin	29883-15-6	1.15049	1.41179	0.961989
161	AN-2690	174671-46-6	1.04323	0.67293	0.773334
162	AN-2728	906673-24-3	1.08685	1.00837	1.04395
163	Anagrelide HCl	58579-51-4	1.02195	0.281629	0.704357
164	Anastrozole	120511-73-1	1.17003	1.3226	1.04254
165	Andrographolide	5508-58-7	0.826935	2.1631	0.326393
166	Androsterone	53-41-8	0.968056	1.45114	0.749859
167	Angiotensin II	4474-91-3	1.40368	0.848406	0.90463
168	Anidulafungin	166663-25-8	0.0051393	0.164568	46.1605
169	Aniracetam	72432-10-1	1.28165	1.1453	1.15093
170	Anisodamine	55869-99-3	1.02444	1.19194	0.943733
171	Anisole Methoxybenzene	100-66-3	1.2013	1.19175	1.13466
172	Antazoline HCl	2508-72-7	0.91152	0.94293	0.783462
173	Antipyrine	60-80-0	1.10594	1.16982	0.794101
174	Apatinib	811803-05-1	0.984099	0.298792	0.637814
175	Apigenin	520-36-5	1.11266	2.67653	0.489663
176	Apixaban	503612-47-3	1.32491	0.857286	0.860197
177	Apramycin Sulfate	65710-07-8	1.04898	0.808808	1.32897
178	Apremilast (CC-10004)	608141-41-9	1.08335	1.56519	1.06438
179	Aprepitant	170729-80-3	0.0337396	0.00245671	7.83717
180	Aprotinin	9087-70-1	1.11844	1.78038	0.310022
181	Arbidol HCl	131707-23-8	0.0205219	0.0159816	16.6607
182	Arbutin	497-76-7	0.995024	1.29583	0.957557
183	Arecoline hydrobromide	300-08-3	1.03684	1.37927	0.789194
184	Argatroban	74863-84-6	1.37689	0.936435	1.41064
185	Aripiprazole	129722-12-9	1.0265	0.566991	0.693362
186	Aristolochic Acid A	313-67-7	0.0624444	0.927519	2.76068
187	ARN-509	956104-40-8	1.38381	0.773341	1.49235
188	Arsonic acid	97-44-9	1.40359	1.187	1.92548
189	Artemether*	71963-77-4	0.778199	0.717517	0.368894
190	Artemether (SM-224)*	71963-77-4	0.191	0.585255	1.69794
191	Artemisinine	63968-64-9	1.09134	0.973545	0.922533
192	Artesunate	88495-63-0	0.0223946	0.431356	5.9355
193	Articaine HCl	23964-57-0	1.10533	1.25135	0.777629
194	Ascomycin(FK 520)	104987-12-4	0.00688229	0.604139	40.651
195	Asenapine	85650-56-2	0.00415257	0.0090306	53.881
196	Asiaticoside	16830-15-2	0.944005	1.46796	0.93764
197	Aspartame	22839-47-0	1.14953	1.26416	0.727779
198	Aspirin (Acetylsalicylic acid)	50-78-2	1.05229	1.09482	1.04344
199	Asunaprevir (BMS-650032)	630420-16-5	0.00633276	0.110032	42.3306
200	AT13387	912999-49-6	0.0119418	0.151456	22.262
201	Atazanavir	198904-31-3	1.25901	0.656924	0.718877
202	Atazanavir sulfate (BMS-232632-05)	229975-97-7	1.10145	0.915586	0.548176
203	Atipamezole hydrochloride	104075-48-1	1.1847	0.615085	0.601083
204	Atomoxetine HCl	82248-59-7	0.98194	0.486623	0.644025
205	Atorvastatin Calcium	134523-03-8	0.56175	1.57707	0.511421
206	Atovaquone	95233-18-4	1.01359	0.505672	0.468046
207	ATP disodium salt	987-65-5	1.0957	0.983372	0.923729
208	Atracurium Besylate	64228-81-5	0.00590763	0.217259	41.4555
209	Atropine	5908-99-6	1.33066	0.861061	1.40764
210	Atropine	51-55-8	1.082	1.38609	0.833544
211	Aucubin	479-98-1	0.960388	1.2753	0.752408
212	Auranofin	34031-32-8	0.00365607	-0.00425688	41.874
213	Avanafil	330784-47-9	1.06434	0.948086	1.36674
214	Avibactam sodium	1192491-61-4	1.07093	1.37252	0.864835
215	Avobenzone	70356-09-1	1.02631	1.04236	0.669348
216	Axitinib (AG 013736)	319460-85-0	1.31947	1.27544	1.48094
217	AXL1717	477-47-4	0.14602	0.405651	1.92339
218	Azacyclonol	115-46-8	1.09814	0.860703	0.708841
219	Azaguanine-8	134-58-7	0.773093	9.19146	0.341005
220	Azaperone	1649-18-9	1.14015	1.14874	1.12343
221	Azathioprine	446-86-6	1.06022	6.23369	0.807279
222	AZD-9291	1421373-65-0	0.00442927	0.00232229	47.5759
223	AZD6244 (Selumetinib)	606143-52-6	1.39904	0.969529	1.23691
224	AZD7545	252017-04-2	1.24801	0.631382	0.396533
225	Azelaic Acid	123-99-9	1.01003	1.35667	0.91657
226	Azelastine HCl	79307-93-0	0.00902627	0.0806077	18.6078
227	Azelnidipine	123524-52-7	0.00844694	0.0124619	28.1038
228	Azilsartan	147403-03-0	1.00952	1.35274	0.912752
229	Azilsartan Medoxomil	863031-21-4	1.05418	1.20127	0.82768
230	Azithromycin	83905-01-5	1.12341	1.19157	0.759043
231	Azithromycin Dihydrate	117772-70-0	1.01681	1.06586	1.19702
232	Azlocillin sodium salt	37091-65-9	0.981534	1.53882	0.971135
233	Aztreonam	78110-38-0	1.00456	1.24275	0.982001
234	Bacitracin	1405-87-4	1.12151	0.749815	2.06131
235	Bacitracin Zinc	1405-89-6	0.0117078	2.08855	21.0755
236	BAF312 (Siponimod)	1230487-00-9	0.97749	1.53791	0.738861
237	Baicalein	491-67-8	1.02333	1.51474	0.603315
238	Baicalin	21967-41-9	0.949814	1.15877	0.8044
239	Balsalazide	80573-04-2	0.95942	1.07612	0.870094
240	Bambuterol (hydrochloride)	81732-46-9	1.04276	1.31591	0.861343
241	Barasertib (AZD1152-HQPA)	722544-51-6	0.0145591	0.843919	18.3935
242	Bardoxolone methyl	218600-53-4	0.00410844	-0.00181356	64.3389
243	Baricitinib (LY3009104, INCB028050)	1187594-09-7	0.26749	0.6073	0.983522
244	Baricitinib phosphate	1187595-84-1	0.178259	0.977498	1.447
245	Batimastat (BB-94)	130370-60-4	1.28797	1.0207	1.3566
246	Bazedoxifene acetate	198481-33-3	0.00261684	-0.00329513	87.0703
247	Beclomethasone dipropionate	5534-09-8	1.19225	0.496955	0.501412
1283	Nifedipine	21829-25-4	0.744675	2.46692	0.178053
249	Bedaquiline fumarate	845533-86-0	1.02971	1.17891	0.378469
250	Belinostat (PXD101)	414864-00-9	0.0184579	2.01442	14.0589
251	Bemegride	64-65-3	1.02395	1.2493	1.321
252	Benazepril HCl	86541-74-4	1.01155	1.33113	0.958957
253	Bendamustine HCl	3543-75-7	1.2372	0.807986	0.759466
1199	Mifepristone	84371-65-3	1.23231	0.857424	0.178348
255	Benserazide HCl	14919-77-8	1.30041	1.42256	0.605555
256	Benzbromarone	3562-84-3	0.904484	1.14897	0.351129
257	Benzethonium Chloride	121-54-0	0.0571429	0.00493332	9.53049
258	Benzocaine	1994-9-7	0.915977	1.36492	1.16071
259	Benzoic Acid	65-85-0	0.402632	0.717167	0.646288
260	Benztropine mesylate	132-17-2	0.0578892	0.459147	3.28779
261	Benzydamine HCl	132-69-4	0.179243	0.748393	1.2248
262	Benzyl alcohol	100-51-6	0.989692	1.14621	0.849641
263	Benzyl benzoate	120-51-4	1.01025	1.12865	0.866485
264	Bephenium Hydroxynaphthoate	3818-50-6	1.27687	0.604177	0.943693
265	Bepotastine Besilate	190786-44-8	1.0505	2.24618	1.49955
266	Berbamine hydrochloride	6078-17-7	0.0281409	0.97604	4.51966
267	Berberine	2086-83-1	1.02119	0.886	0.398571
268	Berberine hydrochloride	633-65-8	1.07292	0.764105	0.5014
269	Berberine Sulfate	633-66-9	0.539065	2.55883	0.361313
270	Bergenin	477-90-7	1.02007	1.18248	0.782624
271	Besifloxacin HCl	405165-61-9	0.969415	0.558481	0.948471
272	Bestatin	58970-76-6	1.46308	1.03202	0.867723
273	beta-Alanine	107-95-9	0.995968	0.960282	0.951456
274	Betacarotene	7235-40-7	0.00852121	0.0250352	42.513
275	Betahistine 2HCl	5579-84-0	1.1954	1.5901	1.31316
276	Betaine	107-43-7	1.06791	1.42105	1.03885
277	Betaine hydrochloride	590-46-5	1.07655	1.11004	1.16219
278	Betamethasone	378-44-9	0.99148	1.1	1.06542
279	Betamethasone Dipropionate	5593-20-4	1.22698	0.425467	0.889411
280	Betamethasone Valerate	2152-44-5	1.36616	0.543743	1.6324
281	Betamipron	3440-28-6	1.1141	1.24179	1.23365
282	Betaxolol	63659-18-7	1.19984	1.18562	0.932645
283	Betaxolol HCl	63659-19-8	1.24484	1.25937	0.917949
284	Bethanechol chloride	590-63-6	1.09422	1.35541	1.28614
285	Betrixaban	330942-05-7	1.01273	1.33502	0.772787
286	Bexarotene	153559-49-0	1.06977	1.45701	0.369075
287	Bezafibrate	41859-67-0	1.13792	1.15143	1.19397
288	BHT	128-37-0	1.07013	0.829434	0.755851
289	BI6727 (Volasertib)	755038-65-4	0.00571409	0.00849759	40.4811
290	Biapenem	120410-24-4	1.14232	1.30031	1.59484
291	BIBR-1048	211915-06-9	1.30162	0.149741	1.08691
292	Bicalutamide	90357-06-5	1.00518	1.427	1.21662
293	Bifonazole	60628-96-8	1.11036	0.954542	0.881747
294	Bimatoprost	155206-00-1	0.93281	1.41236	0.850629
295	Bindarit	130641-38-2	0.950176	1.453	0.880052
296	Biotin	58-85-5	1.54067	0.676103	0.93034
297	Biperiden HCl	1235-82-1	0.725632	0.930026	0.514053
298	BIRB 796 (Doramapimod)	285983-48-4	0.961038	0.236199	0.684764
299	Birinapant (TL32711)	1260251-31-7	0.239817	1.34124	1.11666
300	Bisacodyl	603-50-9	1.06185	0.95537	0.906421
301	Bisoprolol fumarate	104344-23-2	1.23546	1.31324	0.901817
302	Bisphenol A	80-05-7	0.976747	0.702053	0.458473
303	Bivalirudin Trifluoroacetate	128270-60-0	1.13827	1.37467	1.23273
304	Bleomycin Sulfate	9041-93-4	1.40675	0.789432	1.25173
305	Blonanserin	132810-10-7	1.32278	1.17619	0.875115
306	BMN 673	1207456-01-6	1.12961	0.588052	0.889247
307	BMS-708163 (Avagacestat)	1146699-66-2	1.24583	1.17802	0.883412
308	Boceprevir	394730-60-0	0.862354	0.82529	0.375173
309	Bortezomib (PS-341)	179324-69-7	0.0604229	5.72587	3.76928
310	Bosentan	147536-97-8	1.10865	1.1292	1.17266
311	Bosentan Hydrate	157212-55-0	1.29262	1.18685	0.952278
312	Bosutinib (SKI-606)	380843-75-4	0.00453858	0.0152805	63.3246
313	Brexpiprazole	913611-97-9	1.40032	0.545676	0.418642
314	Brimonidine Tartrate	70359-46-5	1.09076	1.48019	1.28525
315	Brinzolamide	138890-62-7	1.05947	1.13924	0.907326
316	Brivaracetam	357336-20-0	1.00678	1.21221	0.814736
317	Bromfenac Sodium	91714-93-1	1.01289	1.14016	1.2552
318	Bromhexine HCl	611-75-6	1.01602	0.695394	0.558074
319	Bromocriptine mesylate	22260-51-1	1.16761	0.480979	0.488322
320	Brompheniramine hydrogen maleate	980-71-2	1.1244	1.04749	1.1836
321	Broxyquinoline	521-74-4	0.374785	2.35235	0.680032
322	Brucine	357-57-3	0.99812	1.40929	0.794333
323	Budesonide	51333-22-3	1.05187	0.725233	0.701264
324	Bufexamac	2438-72-4	1.12602	0.741305	0.887252
325	Buflomedil HCl	35543-24-9	1.08873	1.24298	0.780657
326	Bumetanide	28395-03-1	1.17832	1.39459	1.08091
327	Bupivacaine HCl	18010-40-7	1.17524	1.14575	0.968087
328	Bupropion hydrochloride	31677-93-7	1.02827	0.967949	0.772015
329	Buspirone HCl	33386-08-2	1.04707	0.986062	0.998562
330	Busulfan	55-98-1	1.39947	0.855516	1.67956
331	Butane diacid	110-15-6	0.942169	1.23997	0.698384
332	Butenafine HCl	101827-46-7	1.01487	0.645176	0.64068
333	Butoconazole nitrate	64872-77-1	0.00380189	0.0345443	39.8568
334	Butylparaben	94-26-8	1.06018	0.537959	0.641513
335	BYL-719	1217486-61-7	1.22624	0.127603	0.568326
336	Cabazitaxel	183133-96-2	0.520795	0.627434	0.324679
337	Cabozantinib (XL184, BMS-907351)	849217-68-1	1.22251	1.07001	1.16702
338	Cabozantinib malate (XL184)	1140909-48-3	1.26931	0.341293	0.644817
339	Caffeic acid	331-39-5	1.00204	1.18117	1.09409
340	CAL-101 (Idelalisib, GS-1101)	870281-82-6	1.08832	0.533493	0.875477
341	Calcifediol	19356-17-3	0.894777	1.65161	0.669918
342	Calcipotriol	112965-21-6	0.00515518	0.00576415	50.97
343	Calcitriol	32222-06-3	0.956873	1.4954	0.8092
344	Calcium D-Panthotenate	137-08-6	1.14287	1.33075	0.958574
345	Calcium Gluceptate	17140-60-2	1.49746	0.861328	1.48247
346	Camostat Mesilate	59721-29-8	0.981352	1.91027	0.94817
347	Camptothecin	7689-03-4	1.16122	0.674614	0.780625
348	Canagliflozin	842133-18-0	0.0128528	0.254524	29.1807
349	Candesartan	139481-59-7	1.08349	1.23484	0.885261
350	Candesartan Cilexetil	145040-37-5	0.01986	0.0286889	7.6668
351	Canrenone	976-71-6	1.17556	0.682046	0.57214
352	Capecitabine	154361-50-9	1.31904	0.912515	0.961757
353	Capreomycin Sulfate	1405-37-4	1.02546	0.973767	1.31691
354	Capsaicin	404-86-4	1.11747	1.25021	1.27407
355	Captopril	62571-86-2	1.04932	1.15591	1.25173
356	Carbadox	6804-7-5	1.35636	0.762009	1.1963
357	Carbamazepine	298-46-4	1.19993	0.995177	1.07824
358	Carbamoylcholine chloride	51-83-2	1.25442	1.08581	0.674466
359	Carbazochrome sodium sulfonate (AC-17)	51460-26-5	1.09226	1.51776	0.871289
360	Carbenicillin, Disodium Salt	4800-94-6	1.38392	0.995521	1.26841
361	Carbenoxolone disodium	7421-40-1	1.01658	1.85935	0.410264
362	Carbetocin	37025-55-1	1.10007	1.24929	0.934436
363	Carbidopa	28860-95-9	1.04993	3.42804	0.79006
364	Carbimazole	22232-54-8	1.00468	1.0996	0.89835
365	Carboplatin	41575-94-4	1.16933	1.84816	0.726832
366	Carfilzomib (PR-171)	868540-17-4	0.0181829	2.71185	15.0342
367	Cariprazine	839712-12-8	1.12629	0.314179	0.684086
368	Carmofur	61422-45-5	1.31046	0.826609	0.829726
369	Carmustine	154-93-8	0.963157	0.853283	0.825327
370	Carprofen	53716-49-7	1.02769	0.985026	0.858351
371	Carteolol HCl	51781-21-6	1.08715	1.24926	0.977561
372	Carvacrol	499-75-2	1.06724	1.1844	0.81059
373	Carvedilol	72956-09-3	0.00850905	-0.00107202	28.8554
374	Casanthranol	8024-48-4	1.43188	1.08763	1.60844
375	Caspofungin	162808-62-0	0.0134735	0.0167499	12.555
376	Caspofungin Acetate	179463-17-3	0.0959308	0.0923824	1.58625
377	Catharanthine	2468-21-5	0.890859	0.861869	0.478884
378	CB-5083	1542705-92-9	0.261985	0.65271	0.637609
379	Cediranib (AZD217)	288383-20-0	0.00516656	-0.0062267	52.5569
380	Cefaclor	53994-73-3	0.877909	1.21966	1.80885
381	Cefadroxil (hydrate)	66592-87-8	1.00748	1.40769	0.864923
382	Cefazolin (sodium salt)	27164-46-1	1.00727	1.77326	0.840754
383	Cefdinir	91832-40-5	1.40543	1.03308	1.31165
384	Cefditoren Pivoxil	117467-28-4	0.807209	1.89253	0.377857
385	Cefepime Dihydrochloride Monohydrate	123171-59-5	0.893335	1.61256	0.903923
386	Cefixime	79350-37-1	0.910622	1.8317	0.927556
387	Cefonicid (sodium salt)	61270-78-8	0.990453	1.4807	0.848822
388	Cefoperazone	62893-19-0	1.37802	1.11515	1.35757
389	Cefoselis Sulfate	122841-12-7	0.966598	1.6005	0.912283
390	Cefotaxime (sodium salt)	64485-93-4	0.977753	1.63901	0.856815
391	Cefoxitin (sodium salt)	33564-30-6	1.0378	1.51132	0.832899
392	Cefpodoxime Proxetil	87239-81-4	0.959645	0.991696	1.06631
393	Cefprozil	92665-29-7	1.02496	1.13086	1.06486
394	Cefprozil hydrate	121123-17-9	0.960525	1.37864	0.847883
395	Cefsulodin (sodium salt)	52152-93-9	1.01976	1.74342	0.829294
396	Ceftazidime	72558-82-8	0.946228	1.8721	0.969617
397	Ceftazidime	78439-06-2	1.09114	1.67426	0.896028
398	Ceftiofur HCl	103980-44-5	1.01959	1.6016	0.965837
399	Ceftriaxone Sodium Trihydrate	104376-79-6	1.04487	1.22941	1.02945
400	Celecoxib	169590-42-5	0.926783	0.534999	0.952633
401	Cellobiose	528-50-7	1.12777	1.01621	0.951047
402	CEP-18770	847499-27-8	0.0115501	2.75234	27.7991
403	Cephalexin	15686-71-2	1.12983	1.05288	1.61513
404	Cepharanthine	481-49-2	0.00479779	0.00271992	26.9148
405	Cesium chloride	7647-17-8	1.00059	1.32464	1.62604
406	Cetirizine	83881-51-0	1.01418	1.06575	1.10315
407	Cetirizine DiHCl	83881-52-1	0.983536	1.31344	1.10408
408	Cetrimonium Bromide (CTAB)	57-09-0	0.00464554	0.0136193	51.0501
409	Cetrorelix	120287-85-6	0.868227	0.509464	0.902641
410	Cetylpyridinium Chloride	123-03-5	0.00362513	0.0151477	64.9363
411	CH5424802	1256580-46-7	1.564	0.809415	2.05275
412	Chenodeoxycholic Acid	474-25-9	1.07577	1.2592	0.700166
413	Chitosamine hydrochloride	66-84-2	1.00058	1.10069	0.962448
414	Chlorambucil	305-03-3	0.939067	0.75628	0.744554
415	Chloramphenicol	56-75-7	1.17324	0.843182	1.35711
416	Chlorcyclizine (hydrochloride)	14362-31-3	0.0559325	0.0173056	2.17027
417	Chlorhexidine digluconate	18472-51-0	0.0484327	0.0756821	2.90441
418	Chlorhexidine HCl	3697-42-5	0.0162191	0.0280555	17.3803
419	Chlormezanone	80-77-3	1.14376	1.12975	0.783668
420	Chlorocresol	59-50-7	1.03193	1.22644	1.1953
421	Chlorogenic acid	327-97-9	1.03338	1.38481	0.980604
422	Chloroquine diphosphate	50-63-5	1.19012	0.825538	1.34739
423	Chlorothiazide	58-94-6	1.24967	1.12943	1.51073
424	Chlorotrianisene	569-57-3	1.01188	1.13161	0.969582
425	Chloroxine	773-76-2	1.01555	4.70063	0.644429
426	Chlorpheniramine Maleate	113-92-8	1.11782	1.14599	1.33728
427	Chlorpromazine HCl	69-09-0	0.701301	0.278094	0.324445
428	Chlorpropamide	94-20-2	1.06407	1.26499	1.20211
429	Chlorprothixene	113-59-7	0.00546778	0.0150245	69.4443
430	Chlorprothixene (hydrochloride)	6469-93-8	0.00507386	0.00454631	26.2934
431	Chlorquinaldol	72-80-0	0.954565	1.64477	0.481522
432	Chlortalidone	77-36-1	0.997323	1.21921	0.905819
433	Chlortetracycline HCl	64-72-2	1.0011	0.553256	0.529811
434	Chlorzoxazone	95-25-0	0.915816	1.10476	0.965416
435	Cholic acid	81-25-4	1.01565	1.30393	0.818172
436	Choline Chloride	67-48-1	0.996697	1.052	0.780273
437	Choline Fenofibrate	856676-23-8	1.11611	0.82049	0.962315
438	Chondroitin sulfate	9007-28-7	0.941504	0.756849	0.661101
439	Chromocarb	4940-39-0	1.02065	1.2059	1.00101
440	Ciclesonide	126544-47-6	0.94516	0.533942	0.619906
441	Ciclopirox	29342-05-0	0.938129	2.07417	0.449894
442	Ciclopirox ethanolamine	41621-49-2	1.02761	2.25384	0.310325
443	Cidofovir	113852-37-2	1.01602	1.07304	1.43272
444	Cilastatin	82009-34-5	1.02817	1.30478	0.884241
445	Cilengitide	188968-51-6	0.00970381	0.846897	23.9102
446	Cilnidipine	132203-70-4	0.775012	0.195198	0.558304
447	Cilomilast	153259-65-5	1.03242	0.889496	1.04518
448	Cilostazol	73963-72-1	1.03324	1.2682	1.02403
449	Cimetidine	51481-61-9	1.18272	1.51734	1.30045
450	Cinacalcet	226256-56-0	0.00345423	-0.00304684	78.4033
451	Cinacalcet HCl	364782-34-3	0.0137884	0.00596769	18.1125
452	Cinchonidine	485-71-2	1.06345	1.10352	0.732499
453	Cinchophen	132-60-5	1.07207	1.20552	0.946711
454	Cinepazide maleate	26328-04-1	1.11681	1.36842	0.859679
455	Cinnamic acid	140-10-3	1.11876	1.22011	0.818307
456	Cinnarizine	298-57-7	1.06118	0.939402	0.972877
457	Ciprofibrate	52214-84-3	1.21923	1.14877	0.998001
458	Ciprofloxacin (hydrochloride)	93107-08-5	0.96058	1.08164	0.765683
459	cis-aconitate	585-84-2	0.982083	1.37553	0.92404
460	cis-Anethol	104-46-1	0.853421	0.754839	0.556622
461	Cisapride	81098-60-4	1.38237	0.909991	1.11718
462	Cisatracurium Besylate	96946-42-8	0.00676998	0.179757	36.406
463	Cisplatin	15663-27-1	1.30265	1.29908	0.562779
464	Citalopram hydrobromide	59729-32-7	0.964071	0.579423	0.58309
465	Citicoline (sodium salt)	33818-15-4	0.997418	1.32219	1.04501
466	Citric acid	77-92-9	1.131	1.0915	1.0118
467	Cladribine	4291-63-8	1.39249	0.926938	0.87613
468	Clarithromycin	81103-11-9	1.01292	1.01622	1.07833
469	Clemastine Fumarate	14976-57-9	0.0125057	0.0104689	14.8624
470	Clemizole hydrochloride	1163-36-6	0.0154655	1.14952	16.2333
471	Clenbuterol (hydrochloride)	21898-19-1	1.14598	1.05848	0.753988
472	Clevidipine Butyrate	167221-71-8	1.19186	0.979976	1.06505
473	Climbazole	38083-17-9	0.837272	0.663653	0.545012
474	Clindamycin	18323-44-9	1.03187	1.15027	0.939879
475	Clindamycin HCl	21462-39-5	1.09495	1.23561	0.763878
476	Clindamycin Phosphate	24729-96-2	0.991917	0.998783	1.58211
477	Clobetasol propionate	25122-46-7	1.04718	0.44382	0.508108
478	Clodronate Disodium	22560-50-5	1.075	0.937114	1.532
479	Clofarabine	123318-82-1	1.19484	1.05419	1.17065
480	Clofazimine	2030-63-9	0.997315	0.744792	1.04801
481	Clofibrate	637-07-0	0.996294	0.990913	0.862642
482	Clofibric Acid	882-09-7	1.00346	1.32213	1.13765
483	Clomiphene citrate	50-41-9	0.032777	0.00199913	5.73356
484	Clomipramine HCl	17321-77-6	0.0048423	-0.00454263	34.9651
485	Clonidine HCl	4205-91-8	1.31322	1.09755	0.787922
486	Clopidogrel	120202-66-6	0.570696	0.722068	0.43927
487	Clorgyline (hydrochloride)	17780-75-5	0.00627477	0.339179	21.3041
488	Clorprenaline HCL	6933-90-0	1.01243	1.13035	0.940798
489	Clorsulon	60200-06-8	1.07339	1.33684	0.979117
490	Closantel	57808-65-8	0.00861976	0.297256	28.7543
491	Closantel Sodium	61438-64-0	0.690199	0.94335	0.381293
492	Clotrimazole	23593-75-1	0.00394106	0.00375581	94.797
493	Cloxacillin Sodium	7081-44-9	1.0335	1.96254	0.965145
1575	Rifaximin (Xifaxan)	80621-81-4	1.04156	2.52474	0.180315
495	CO-1686 (AVL-301)	1374640-70-6	1.02104	0.355988	0.542331
496	Cobicistat (GS-9350)	1004316-88-4	0.718714	0.276371	0.509102
497	Cobimetinib	934660-93-2	0.00693463	0.00437856	37.7065
498	Coenzyme Q10	303-98-0	1.0979	1.54303	1.00428
499	Colchicine	64-86-8	0.265165	0.684226	0.99538
500	Colistin Sulfate	1264-72-8	1.09345	0.972721	0.998391
501	Conivaptan HCl	168626-94-6	1.24996	0.631405	0.626741
502	Corticosterone	50-22-6	1.07309	1.01498	0.94776
503	Cortisone acetate	1950-4-4	1.0702	1.38515	0.969153
504	Costundide*	553-21-9	0.00409042	0.00145908	31.294
505	Costunolide*	553-21-9	0.0034804	-0.000649945	76.9661
506	Coumarin	91-64-5	1.04491	1.35502	0.993854
507	CP-945598 HCl	686347-12-6	0.00425313	0.00641691	63.6409
508	CP21R7	125314-13-8	1.22838	1.24256	0.735751
509	Creatinine	60-27-5	1.10234	0.932521	0.976618
510	Crenolanib (CP-868596)	670220-88-9	0.00571631	0.0141787	58.7195
511	Crizotinib hydrochloride	1415560-69-8	0.00386331	0.00621525	38.3426
512	Cromolyn sodium	15826-37-6	1.04993	1.38813	0.816293
513	Crotaline	315-22-0	0.961922	1.12646	0.804247
514	Crotamiton	483-63-6	1.03934	1.28572	0.807295
515	Crystal Violet	548-62-9	0.0133406	0.00245495	11.2195
516	CUDC-101	1012054-59-9	0.988058	6.34835	0.74458
517	Curculigoside	85643-19-2	0.959834	1.12165	0.819683
518	Curcumin	458-37-7	0.00439629	0.0416316	75.3815
519	CX-4945 (Silmitasertib)	1009820-21-6	0.354838	0.664647	0.904984
520	Cyclamic acid	100-88-9	1.02274	1.49689	0.944513
521	Cyclandelate	456-59-7	0.018072	0.0164501	13.7966
522	Cyclo(RGDyK)	250612-42-1	1.13281	1.02461	0.804486
523	Cyclobenzaprine HCl	6202-23-9	0.0117812	0.00703165	16.0372
524	Cyclophosphamide	50-18-0	1.30303	1.29138	0.959082
525	Cyclophosphamide monohydrate	6055-19-2	1.04676	1.23977	1.22036
526	Cyclosporin A	59865-13-3	1.07736	0.418982	0.559771
527	Cyclosporine	79217-60-0	1.05998	0.429787	0.669863
528	Cyproheptadine hydrochloride	969-33-5	0.00508826	0.00915285	28.4404
529	Cyproterone Acetate	427-51-0	1.04122	0.593723	0.568651
530	Cyromazine	66215-27-8	0.979992	1.61813	0.904247
531	Cysteamine HCl	156-57-0	0.992965	1.04599	0.682135
532	Cytarabine	147-94-4	1.57234	0.514382	1.19081
533	Cytarabine hydrochloride	69-74-9	1.23661	0.559642	0.693914
534	Cytidine	65-46-3	1.04695	0.997069	0.920019
535	Cytisine	485-35-8	1.13296	1.35416	0.994356
536	D-(-)-Salicin	138-52-3	1.02471	1.33486	0.96132
537	D-(+)-Raffinose (hydrate)	17629-30-0	1.16035	1.2414	0.697455
538	D-(−)-Fructose	57-48-7	0.997878	1.41028	0.914476
539	D-Cycloserine	68-41-7	0.944066	1.1886	0.954994
540	D-Glutamine	5959-95-5	0.990359	1.21477	1.06784
541	D-Mannitol	69-65-8	0.903204	1.43617	0.874131
542	Dabigatran etexilate mesylate	872728-81-9	0.867195	0.241768	0.473323
543	Dabrafenib (GSK2118436)	1195765-45-7	1.2321	1.06105	1.21754
544	Dabrafenib Mesylate (GSK-2118436)	1195768-06-9	1.1399	0.283887	0.923944
545	Dacarbazine	4342-03-4	1.19442	1.00364	0.671152
546	Daclatasvir (BMS-790052)	1214735-16-6	0.0709269	3.25917	3.25183
547	Dacomitinib (PF299804, PF299)	1110813-31-4	0.0125688	0.0132124	33.229
548	Daidzein	486-66-8	1.078	1.1246	0.912824
549	Daminozide	1596-84-5	1.13304	1.2589	1.09913
550	Danazol	17230-88-5	1.12048	1.23722	0.974206
551	Danoprevir (RG7227)	850876-88-9	0.619256	0.880539	0.583259
552	Dantrolene, sodium salt	14663-23-1	1.15394	6.37018	0.821508
553	Dapagliflozin	461432-26-8	1.07867	0.741196	1.12137
554	Dapoxetine HCl	129938-20-1	0.00507133	-0.0020663	33.5283
555	Dapsone	80-08-0	1.03844	1.40906	0.851374
556	DAPT (GSI-IX)	208255-80-5	1.23064	0.914202	1.18078
557	Daptomycin	103060-53-3	1.41285	1.28217	0.989545
1943	Wedelolactone	524-12-9	0.723174	1.37969	0.183019
559	Darunavir	206361-99-1	1.43295	1.00353	1.15752
560	Darunavir Ethanolate	635728-49-3	1.29306	0.91585	0.722563
561	Dasatinib (BMS-354825)	302962-49-8	0.00400377	0.0162143	65.2596
562	Dasatinib Monohydrate	863127-77-9	1.03586	0.0580543	0.422982
563	Daunorubicin HCl	23541-50-6	0.00618375	0.00294918	26.8393
564	DCA	2156-56-1	0.985833	1.24888	0.855548
565	Decamethonium Bromide	541-22-0	0.982452	1.37033	1.00565
566	Decitabine (NSC127716, 5AZA-CdR)	2353-33-5	0.988668	1.58177	1.03889
567	Defactinib	1073154-85-4	1.07428	2.17685	0.543276
568	Deferasirox	201530-41-8	1.27658	0.761464	0.730121
569	Deferiprone	30652-11-0	0.972154	1.34317	0.603276
570	Deferoxamine mesylate	138-14-7	1.16718	2.08953	0.85939
571	Deflazacort	14484-47-0	1.05638	1.04666	0.897494
572	Dehydroandrographolide	134418-28-3	0.952524	0.912363	0.73131
573	Dehydrocostus Lactone	477-43-0	0.00387513	0.00883339	34.4321
574	Dehydroepiandrosterone (DHEA)	53-43-0	1.22645	1.29233	1.08537
575	delta-Gluconolactone	90-80-2	1.05636	1.37306	0.860315
576	Deoxyarbutin	53936-56-4	1.0275	1.11526	0.76138
577	Deoxycholic acid	83-44-3	1.0689	1.08943	0.802181
578	Deoxycorticosterone acetate	56-47-3	0.907841	0.934139	0.749042
579	Desipramine hydrochloride	58-28-6	0.0183783	0.023679	8.20945
580	Desloratadine	100643-71-8	0.00874893	0.0162164	19.6248
581	Desmopressin	16679-58-6	1.05223	1.13034	1.39671
582	Desogestrel	54024-22-5	0.00563023	0.00266628	32.8706
583	Desonide	638-94-8	1.07306	1.05365	0.856384
584	Desvenlafaxine	93413-62-8	1.05114	1.32479	0.912983
585	Desvenlafaxine Succinate	386750-22-7	1.02451	1.13603	0.802754
586	Detomidine HCl	90038-01-0	1.19214	1.05615	1.02226
587	Dexamethasone (DHAP)	50-02-2	1.20275	1.16743	1.56188
588	Dexamethasone acetate	1177-87-3	1.07858	1.01444	0.95953
589	Dexlansoprazole	138530-94-6	0.477121	0.772397	0.495314
590	Dexmedetomidine	113775-47-6	1.19183	0.613731	0.451753
591	Dexmedetomidine HCl	145108-58-3	1.20723	0.677146	0.764708
592	Dexpanthenol	81-13-0	1.0315	1.37384	0.847461
593	Dexrazoxane	24584-09-6	1.01976	0.983537	0.704237
594	Dexrazoxane HCl (ICRF-187, ADR-529)	149003-01-0	1.26218	0.742928	0.948373
595	Dextrose (D-glucose)	50-99-7	1.34156	0.885212	1.00221
596	Diacerein	13739-02-1	0.930881	1.18108	0.71227
597	Diazoxide	364-98-7	1.09894	0.975194	0.787185
598	Dibenzothiophene	132-65-0	0.95435	1.09583	0.638791
599	Dibucaine	85-79-0	1.03709	0.831216	0.598396
600	Dibucaine (Cinchocaine) HCl	61-12-1	0.00553879	0.0145137	65.667
601	Dibutyryl-cAMP, sodium salt	16980-89-5	1.08964	1.22773	0.792424
602	Dichlorphenamide	120-97-8	1.45471	1.10274	1.05117
603	Diclazuril	101831-37-2	1.1256	1.58476	0.363882
604	Diclofenac	15307-86-5	1.02415	0.99953	0.816822
605	Diclofenac Diethylamine	78213-16-8	1.06168	0.955957	0.824151
606	Diclofenac Potassium	15307-81-0	0.985607	0.72546	0.58377
607	Diclofenac Sodium	15307-79-6	1.02196	0.443033	0.428141
608	Dicyclomine HCl	67-92-5	0.00852121	0.00787237	42.3253
609	Didanosine	69655-05-6	1.51046	1.09183	0.99659
610	Dienogest	65928-58-7	1.02902	1.22468	0.898833
1854	Triclabendazole	68786-66-3	0.910486	2.52301	0.198535
612	Difloxacin HCl	98106-17-3	1.53531	1.11423	0.955177
613	Diflunisal	22494-42-4	1.139	0.505983	0.639364
614	Difluprednate	23674-86-4	1.13661	0.756015	0.889793
615	Digoxin	20830-75-5	0.0374747	0.88947	4.05807
616	Dihydroartemisinin	71939-50-9	0.00734834	0.774889	20.7282
617	Dihydrotestosterone(DHT)	521-18-6	1.01306	1.25231	0.893881
618	Diltiazem HCl	33286-22-5	0.960397	0.742369	0.760028
619	Dimesna	16208-51-8	0.991094	1.47707	1.25687
620	Dimethyl Fumarate	624-49-7	0.960352	3.50089	0.358507
621	Diminazene Aceturate	908-54-3	1.06432	0.659537	0.550194
622	Dinaciclib (SCH727965)	779353-01-4	0.0170779	0.0741396	21.34
623	Diosimin	520-27-4	1.09777	0.836249	0.847555
624	Diosmetin	520-34-3	1.11273	0.944024	0.591692
625	Diperodon HCl	537-12-2	0.116051	0.379808	1.77276
626	Diphemanil Methylsulfate	62-97-5	1.22651	0.528757	0.813372
627	Diphenhydramine HCl	147-24-0	0.985539	1.19313	0.907058
628	Diphenidol HCl	3254-89-5	1.02795	0.807208	0.735796
629	Diphenylpyraline HCl	132-18-3	1.13135	0.437093	1.32461
630	Dipyridamole	58-32-2	1.05689	0.981927	1.07217
631	Dirithromycin	62013-04-1	0.947162	0.886415	0.808636
632	Disulfiram	97-77-8	0.0463916	5.69783	6.70156
633	Divalproex Sodium	76584-70-8	1.26363	1.1984	1.04374
634	DL-Carnitine HCl	461-05-2	1.29142	0.982794	0.629132
635	DL-Serine	302-84-1	0.989177	0.926786	0.919356
636	DL-α-Difluoromethylornithine (hydrochloride hydrate)	96020-91-6	1.10385	1.16845	0.797759
637	DL-α-Lipoic Acid	1077-28-7	0.965984	1.71025	0.935052
638	DL-α-Tocopherol	10191-41-0	1.01846	1.47929	0.886666
639	Docetaxel	114977-28-5	0.119553	0.546212	1.9592
640	Docetaxel Trihydrate	148408-66-6	0.0673052	0.445376	3.77835
641	Docosahexaenoic Acid	6217-54-5	0.325177	0.449504	0.355397
642	Docosanol (Abreua)	661-19-8	1.1273	0.755022	1.41428
643	Dofetilide	115256-11-6	1.07081	0.864694	1.0339
644	Dolasetron	115956-12-2	1.0475	1.08152	0.872736
645	Domiphen Bromide	538-71-6	0.00555186	0.0109599	20.6716
646	Domperidone	57808-66-9	1.13408	0.508422	0.397625
647	Donepezil HCl	120011-70-3	0.881826	1.06587	1.33403
648	Dopamine HCl	62-31-7	1.05486	1.45148	0.983367
649	Doramectin	117704-25-3	0.0117235	1.09801	20.2742
650	Doripenem	148016-81-3	1.33392	1.10058	1.07092
651	Doripenem Hydrate	364622-82-2	1.09243	1.47461	1.10199
652	Dorzolamide HCl	130693-82-2	1.07029	1.04756	1.27166
653	Dovitinib (TKI-258, CHIR-258)	405169-16-6	0.00956241	-0.00527746	27.7227
654	Dovitinib (TKI258) Lactate	915769-50-5	0.00380773	0.00132356	49.6001
655	Dovitinib Dilactic acid	852433-84-2	0.00657328	0.00742791	38.6484
656	Doxapram HCl	7081-53-0	1.17653	0.781552	0.921488
657	Doxazosin Mesylate	77883-43-3	0.00450097	0.0110331	55.0138
658	Doxepin (hydrochloride)	1229-29-4	0.929867	0.788482	0.632663
659	Doxercalciferol	54573-75-0	0.00381288	0.00994324	37.483
660	Doxifluridine	3094-9-5	0.977411	1.24149	0.763176
661	Doxofylline	69975-86-6	0.935418	1.12994	1.01854
662	Doxorubicin	23214-92-8	0.0031128	0.0106463	96.977
663	Doxorubicin (Adriamycin) HCl	25316-40-9	0.00373933	0.000524295	73.3626
664	Doxycycline HCl	10592-13-9	1.25696	0.294444	0.42479
665	Doxycycline hyclate	24390-14-5	1.0777	0.358222	0.520061
666	Doxylamine Succinate	562-10-7	0.880777	1.15308	0.92687
667	Dronedarone	141626-36-0	0.00463181	0.0019608	60.3173
668	Dronedarone HCl	141625-93-6	0.00431108	0.00123811	37.1174
669	Droperidol	548-73-2	1.03212	1.02337	0.800656
670	Dropropizine	17692-31-8	1.01269	1.24722	0.793644
671	Drospirenone	67392-87-4	1.28425	1.12174	0.618822
672	Duloxetine HCl	136434-34-9	0.00648717	0.00887155	34.8965
673	Dutasteride	164656-23-9	0.97274	1.65037	1.40701
674	Dyclonine HCl	536-43-6	0.0237958	0.00298571	6.72176
675	Dydrogesterone	152-62-5	0.886875	1.00792	0.668037
676	Dyphylline	479-18-5	1.25893	1.03267	0.896494
677	E 64d	88321-09-9	1.11795	2.35509	1.07305
678	Ebastine	90729-43-4	1.11704	0.0806923	0.73467
679	Echinacoside	82854-37-3	0.964807	1.27937	0.681997
680	Econazole nitrate	24169-02-6	0.00434502	0.0122268	35.9426
681	Edaravone	89-25-8	0.925459	1.68924	1.31645
682	Edoxaban	480449-70-5	1.28806	1.26518	0.847056
683	Edoxaban tosylate monohydrate	1229194-11-9	1.22466	1.37334	0.801299
684	Edrophonium (chloride)	116-38-1	0.998379	1.40342	0.81741
685	Efaproxiral Sodium	170787-99-2	1.00157	1.06015	0.826557
686	Efavirenz	154598-52-4	0.565222	0.00733623	0.48537
687	Efinaconazole	164650-44-6	0.0496262	0.146049	3.17999
688	Eicosapentaenoic Acid	10417-94-4	0.202211	5.07794	0.718183
689	Elacridar	143664-11-3	1.01573	0.810201	1.1917
690	Eletriptan HBr	177834-92-3	1.03255	0.972378	0.918365
691	Ellagic acid	476-66-4	1.2287	0.814998	1.30078
1068	Levosimendan	141505-33-1	0.836191	1.33242	0.209115
693	Eltrombopag Olamine	496775-62-3	0.818836	1.24803	0.346474
694	Elvitegravir (GS-9137)	697761-98-1	0.994465	1.21733	0.435076
695	Embelin	550-24-3	0.00497071	0.0399868	62.6435
696	EMD-1214063	1100598-32-0	0.00442246	0.00297806	59.8817
697	Emodin	518-82-1	0.997828	0.70539	0.909833
698	Empagliflozin (BI 10773)	864070-44-0	0.969779	1.27516	1.22604
699	Emtricitabine	143491-57-0	1.15566	1.10316	1.0752
700	Enalapril Maleate	76095-16-4	1.007	1.38027	0.912952
701	Enoxacin (Penetrex)	74011-58-8	1.06679	0.607232	0.576074
702	Enoxolone	471-53-4	1.07176	1.35062	0.892258
703	Enrofloxacin	93106-60-6	1.10295	0.883408	0.802446
704	Entacapone	130929-57-6	0.940509	2.54206	0.471142
705	Entecavir Hydrate	209216-23-9	1.14361	1.27284	0.98087
706	Entinostat (MS-275,SNDX-275)	209783-80-2	0.687378	4.78547	0.749079
707	Entrectinib	1108743-60-7	0.012367	0.00475064	15.5667
708	Enzastaurin (LY317615)	170364-57-5	1.04573	0.495516	3.76421
709	Epalrestat	82159-09-9	0.865355	1.20389	1.10152
710	Epiandrosterone	481-29-8	1.06202	0.471604	0.527289
711	Epinastine HCl	108929-04-0	0.914943	0.760155	0.610958
712	Epinephrine Bitartrate	51-42-3	1.21521	1.54124	1.14153
713	Epinephrine HCl	55-31-2	1.35208	0.939971	0.663866
714	Epirubicin HCl	56390-09-1	0.00308281	-0.00113175	77.5704
715	Epleremone	107724-20-9	1.25062	0.893577	0.937826
716	Epothilone B (EPO906, Patupilone)	152044-54-7	0.0904005	0.400434	2.84737
717	Eprazinone 2HCl	10402-53-6	0.848724	0.469489	0.548101
718	Eprosartan Mesylate	144143-96-4	0.89907	1.27824	1.08418
719	Eptifibatide	188627-80-7	1.04828	1.26126	0.846813
720	Equol	531-95-3	1.32358	0.941413	0.90775
721	Erdosteine	84611-23-4	1.01809	1.29688	0.823884
722	Eriodictyol	552-58-9	0.921605	0.370925	0.872114
723	Erlotinib	183321-74-6	1.309	0.514161	0.747416
724	Erlotinib Hydrochloride	183319-69-9	1.32398	0.483915	1.24335
725	Erythritol	149-32-6	0.905927	1.38599	1.04681
726	Erythromycin	114-07-8	1.03768	1.12613	0.676933
727	Erythromycin Ethylsuccinate	1264-62-6	1.03948	1.12831	0.720081
728	Escitalopram Oxalate	219861-08-2	1.06606	0.871189	0.859548
729	Eslicarbazepine acetate	236395-14-5	1.03634	1.15745	0.792104
730	Esmolol HCl	81161-17-3	0.843267	1.3857	1.08475
731	Esomeprazole Magnesium	161973-10-0	0.988189	0.855982	0.727411
732	Esomeprazole Sodium	161796-78-7	1.12052	0.924217	0.844256
733	Estradiol	50-28-2	0.85091	0.443655	0.403676
734	Estradiol Benzoate	50-50-0	1.01816	0.909522	0.680991
735	Estradiol Cypionate	313-06-4	1.02584	0.940611	1.2953
736	Estradiol valerate	979-32-8	1.03507	1.23566	1.17123
737	Estriol	50-27-1	1.04364	0.811214	0.788908
738	Estrone	53-16-7	1.09116	0.887144	1.28317
739	Estropipate	7280-37-7	1.04208	1.137	0.827843
740	Ethacridine lactate monohydrate	6402-23-9	0.0397646	4.22937	2.86028
741	Ethacrynic Acid	58-54-8	0.0100276	0.520616	12.7128
742	Ethambutol HCl	1070-11-7	1.10173	0.992493	1.26599
743	Ethamsylate	2624-44-4	0.811308	1.35889	0.915565
744	Ethinyl Estradiol	57-63-6	0.921752	0.558815	0.344337
745	Ethionamide	536-33-4	1.13795	0.48041	1.13134
746	Ethyl gallate	831-61-8	0.970199	1.17904	0.873786
1879	Ulipristal	159811-51-5	0.879814	0.847822	0.22436
748	Etidronate	2809-21-4	0.835271	1.09903	1.14928
749	Etodolac	41340-25-4	1.20832	1.17201	0.786864
750	Etofenamate	30544-47-9	0.00334956	-0.00760464	77.3891
751	Etomidate	33125-97-2	1.16993	1.12956	1.11957
752	Etomidate hydrochloride	53188-20-8	1.1743	0.913801	0.875951
753	Etonogestrel	54048-10-1	1.02456	1.26095	0.750794
754	Etoposide	33419-42-0	1.02991	5.1974	0.355052
755	Etoricoxib	202409-33-4	1.09377	0.707248	0.933017
756	Etravirine (TMC125)	269055-15-4	1.11981	1.43367	0.911451
757	Etretinate	54350-48-0	0.475087	2.50276	0.389394
758	Eugenol	97-53-0	1.0397	1.1068	0.922716
759	Evacetrapib (LY2484595)	1186486-62-3	0.00343484	0.0626018	76.7059
760	Evans Blue tetrasodium salt	314-13-6	1.95291	0.913737	0.592735
761	Everolimus (RAD001)	159351-69-6	0.00607137	0.286788	57.7997
762	EX 527 (SEN0014196)	49843-98-3	0.885081	0.833533	0.696532
763	Exemestane	107868-30-4	1.1939	0.873038	0.308861
764	Ezetimibe	163222-33-1	1.04624	0.559138	0.433379
765	Famciclovir	104227-87-4	1.02926	1.3748	0.817972
766	Famotidine	76824-35-6	1.24835	1.59136	1.28043
767	Famprofazone	22881-35-2	1.05537	0.449671	1.01664
768	Fargesin	31008-19-2	0.93443	0.698613	0.666927
769	Fasudil (HA-1077) HCl	105628-07-7	0.0566236	1.13014	4.06025
770	Febuxostat	144060-53-7	1.12007	1.11382	0.652731
771	Felbamate	25451-15-4	1.19917	1.2547	0.709198
772	Felodipine	72509-76-3	0.0199062	0.00315918	12.5836
773	Fenbendazole	43210-67-9	0.20223	0.360402	1.14419
774	Fendiline (hydrochloride)	13636-18-5	0.00774589	0.00735244	17.0353
775	Fenofibrate	49562-28-9	0.951288	0.957139	0.865855
776	Fenofibric acid	42017-89-0	1.11049	1.22854	0.93047
777	Fenoldopam	67227-56-9	0.948187	1.35058	0.855681
778	Fenoldopam (mesylate)	67227-57-0	0.913299	1.24867	0.695724
779	Fenoprofen Calcium	34597-40-5	1.02254	0.95489	0.905677
780	Fenoprofen calcium hydrate	71720-56-4	1.28722	0.580393	0.687348
781	Fenretinide	65646-68-6	0.00554296	0.00139944	58.0193
782	Fenspiride HCl	5053-08-7	0.848534	1.45742	1.10598
783	Fenticonazole Nitrate	73151-29-8	0.00562604	0.00489038	40.0616
784	Fexofenadine HCl	153439-40-8	1.02973	1.5601	1.37038
785	FG-4592 (ASP1517)	808118-40-3	1.02999	0.960863	1.07955
786	Fidaxomicin	873857-62-6	0.00887349	0.0829858	12.712
787	Finasteride	98319-26-7	1.02512	0.858698	1.02735
788	Fingolimod (FTY720)	162359-56-0	0.00611983	0.00695899	36.7578
789	Flavin adenine dinucleotide disodium	84366-81-4	1.0819	0.721371	0.839384
790	Flavoxate hydrochloride	3717-88-2	0.0680319	0.318899	2.00155
791	Flecainide acetate	54143-56-5	1.15649	0.78278	0.997485
792	Florfenicol	73231-34-2	0.904005	1.0448	0.958077
793	Floxuridine	50-91-9	1.15357	0.729631	0.960397
794	Flubendazole	31430-15-6	0.118013	0.80578	0.999753
795	Fluconazole	86386-73-4	0.999103	1.34903	0.801925
796	Fluconazole hydrate	155347-36-7	1.34372	0.76297	0.752288
797	Flucytosine	2022-85-7	1.11846	1.02418	1.07537
798	Fludarabine	21679-14-1	1.04519	1.54534	1.04492
799	Fludarabine Phosphate (Fludara)	75607-67-9	1.42528	0.589161	0.883268
800	Flufenamic acid	530-78-9	0.820442	1.02792	1.10359
801	Flumazenil	78755-81-4	1.2134	1.0686	1.10778
802	Flumequine	42835-25-6	0.979388	1.53461	0.699735
803	Flumethasone	2135-17-3	0.901134	1.08045	1.15068
804	Flunarizine 2HCl	30484-77-6	0.0451849	0.52651	5.56854
805	Flunisolide	3385-03-3	1.19805	1.01338	0.874834
806	Flunixin Meglumin	42461-84-7	1.18885	1.29878	0.32286
807	Fluocinolone Acetonide	67-73-2	1.03659	1.34066	1.06552
808	Fluocinonide	356-12-7	1.15976	1.15165	0.922763
809	Fluorescein	2321-07-5	1.01913	1.182	1.06102
810	Fluorometholone	426-13-1	1.00346	1.36789	1.13968
811	Fluorouracil (Adrucil)	51-21-8	1.19273	0.645072	0.90624
812	Fluoxetine HCl	56296-78-7	0.00362515	-0.00014878	73.7635
813	Flupirtine maleate	75507-68-5	1.18368	0.982188	0.746049
814	Flurbiprofen	5104-49-4	1.07122	0.996404	1.11123
815	Flutamide	13311-84-7	0.922145	0.913087	0.303299
816	Fluticasone propionate	80474-14-2	1.03329	1.41501	1.04248
817	Fluvastatin	93957-54-1	0.730115	3.19288	0.694979
818	Fluvastatin Sodium	93957-55-2	0.67856	2.48187	0.738751
819	Fluvoxamine maleate	61718-82-9	0.00277385	0.00106749	96.0035
820	Folic acid	59-30-3	0.822618	1.09092	0.548422
821	Fomepizole	7554-65-6	1.12653	1.08619	1.20277
822	Foretinib (GSK1363089)	849217-64-7	0.00332339	0.00186677	73.2641
823	Formononetin	485-72-3	0.852737	1.21386	0.715959
824	Fosaprepitant dimeglumine salt	265121-04-8	0.00413329	0.00163572	38.9363
825	Fosbretabulin (Combretastatin A4 Phosphate (CA4P)) Disodium	168555-66-6	0.566917	0.611845	0.64693
826	Foscarnet Sodium	63585-09-1	1.06728	0.872649	0.939094
827	Fostamatinib (R788)	901119-35-5	1.07385	0.585812	0.39814
828	Fructose	7660-25-5	0.914456	0.97115	1.01434
829	Fruquintinib(HMPL-013)	1194506-26-7	1.08224	1.28553	0.975055
830	FT-207 (NSC 148958)	17902-23-7	1.07622	1.41277	1.1604
831	Fudosteine	13189-98-5	0.931361	0.99104	1.17864
832	Fulvestrant	129453-61-8	1.0419	0.934994	1.12442
833	Fumagillin	23110-15-8	0.0240952	3.45254	9.92708
834	Fumalic acid	1135-24-6	1.04267	1.05491	0.860355
835	Furaltadone HCl	3759-92-0	0.877954	0.530368	0.747922
836	Furazolidone	67-45-8	1.00628	1.20285	0.5243
837	Furfural	98-01-1	0.960649	1.3598	0.892989
838	Furosemide	54-31-9	1.19639	0.816689	1.16396
839	Fusidic Acid (sodium salt)	751-94-0	1.02861	0.425922	0.798992
840	Gabapentin	60142-96-3	1.04679	0.747404	1.59462
841	Gabapentin HCl	60142-95-2	1.28344	1.15292	1.64967
842	Gabexate mesylate	56974-61-9	1.17666	0.914332	0.943996
843	Gadodiamide	122795-43-1	0.853564	0.924657	1.07988
844	Galanthamine	357-70-0	1.42067	1.0338	1.11343
845	Galanthamine HBr	1953-04-4	1.1325	1.17115	1.11708
846	Gallamine Triethiodide	65-29-2	1.11442	1.16866	0.683777
847	Gallic acid	149-91-7	1.03058	1.70334	0.99384
848	Ganciclovir	82410-32-0	0.957097	1.38809	1.02924
849	Ganetespib (STA-9090)	888216-25-9	0.95486	0.278066	0.585757
850	Gastrodin	62499-27-8	1.02027	1.46098	1.04129
851	Gatifloxacin	112811-59-3	1.43142	1.18866	0.904292
852	GDC-0449 (Vismodegib)	879085-55-9	1.10051	0.924982	1.15636
853	GDC-0941	957054-30-7	1.1123	2.88293	0.880216
854	Gefitinib (ZD1839)	184475-35-2	1.33922	0.278481	1.59773
855	Gefitinib hydrochloride	184475-55-6	0.00808235	0.026095	43.0928
856	Gemcitabine	95058-81-4	1.18626	0.561543	0.976728
857	Gemcitabine HCl	122111-03-9	1.05064	0.781773	1.05495
858	Gemfibrozil	25812-30-0	1.02663	0.981406	1.03385
859	Geneticin, G-418 Sulfate	108321-42-2	1.30017	0.900146	1.33274
860	Genipin	6902-77-8	0.0632631	1.47861	1.88995
861	Geniposide	24512-63-8	1.00424	0.998752	0.754881
862	Geniposidic acid	27741-01-1	1.04111	1.52737	0.86759
863	Genistein	446-72-0	1.06191	1.05187	0.797364
864	Gentamycin Sulfate	1405-41-0	1.47808	0.886796	1.16165
865	Geraniol	106-24-1	0.941822	1.44499	0.968029
866	Germacrone	6902-91-6	0.991795	0.903254	0.700452
867	Gestodene	60282-87-3	1.02191	1.40134	1.11333
868	Gimeracil	103766-25-2	1.25691	1.05175	0.93036
869	Ginkgolide A	15291-75-5	1.04811	1.36717	0.843923
870	Ginkgolide C	15291-76-6	1.04488	1.15626	0.639716
871	Ginsenoside Rb1	41753-43-9	0.91785	1.33894	0.689337
872	Ginsenoside Re	52286-59-6	0.942498	1.3249	0.732465
873	Ginsenoside Rg1	22427-39-0	0.917685	1.30413	0.715002
874	Glibenclamide	10238-21-8	1.20341	0.54926	0.621358
875	Gliclazide	21187-98-4	0.926613	0.873729	0.402453
876	Glimepiride	93479-97-1	1.14507	1.29019	1.02905
877	Glipizide	29094-61-9	1.10661	0.875474	1.17033
878	Gliquidone	33342-05-1	0.955896	0.565557	0.525539
879	GLPG0634	1206161-97-8	0.327901	0.508606	0.681723
880	glucuronate	6556-12-3	1.05942	1.20532	0.844561
881	Glycine	56-40-6	1.02198	1.0527	1.01109
882	Glycocholic Acid	475-31-0	1.036	1.3998	0.851205
883	Glycopyrrolate	596-51-0	1.26576	0.931648	1.43419
884	Glycylglycine	556-50-3	1.04011	1.12351	1.02663
885	Glycyrrhizic acid	1405-86-3	1.11744	1.29686	0.924385
886	GM 6001	142880-36-2	0.700065	0.796145	0.613358
887	Gramine	87-52-5	0.945102	0.789793	0.673146
888	Granisetron HCl	107007-99-8	1.2586	0.773831	1.38531
1526	Quetiapine Fumarate	111974-72-2	1.03242	0.22407	0.23071
890	GS-7340	379270-37-8	1.09019	2.3332	0.721449
891	GS-9973	1229208-44-9	1.05142	0.910074	0.934577
892	GSK1349572 sodiuM salt	1051375-19-9	1.06431	0.877665	0.76
893	GSK2126458	1086062-66-9	0.00953476	0.326484	24.6492
894	Guaiacol	90-05-1	1.09754	1.22378	0.944276
895	Guaifensin	93-14-1	1.08138	1.00931	1.2692
896	Guanabenz Acetate	23256-50-0	1.02699	0.675241	0.591595
897	Guanethidine (sulfate)	645-43-2	1.13567	0.923738	0.919773
898	Guanethidine Sulfate	60-02-6	1.10443	0.605025	1.44013
899	Guanfacine hydrochloride	29110-48-3	1.28899	0.616023	0.965675
900	Guanidine HCl	1950-1-1	0.915701	0.952657	1.15072
901	H-Cit-OH	372-75-8	1.17123	1.14754	1.11323
902	H-Cys-OH	52-90-4	0.922127	1.16186	1.396
903	H-D-Ser-OH	312-84-5	1.1337	1.29525	1.25285
904	H-Ser-OH	56-45-1	0.903978	1.1176	1.36675
905	Halcinonide	3093-35-4	0.803621	1.2316	1.22874
906	Halobetasol Propionate	66852-54-8	0.833207	0.850257	1.15915
907	Haloperidol	52-86-8	0.94396	1.36808	1.05002
908	Haloperidol hydrochloride	1511-16-6	0.0123411	0.00232835	18.6431
909	Harmine	442-51-3	0.243422	0.382272	0.533095
1087	Lomerizine HCl	101477-54-7	0.631347	0.450443	0.241735
911	Harpagoside	19210-12-9	1.03644	1.22982	0.771692
912	Helicid	80154-34-3	0.970475	1.25173	0.670462
913	Heparin sodium	9041-08-1	0.935097	1.31368	1.44283
914	Hesperidin	520-26-3	1.00168	1.38653	1.03121
915	Hexachlorophene	70-30-4	0.918606	1.47823	0.518047
916	Hexamethonium Bromide	55-97-0	1.1453	1.06974	1.23569
917	Hexestrol	84-16-2	1.20539	0.0555486	0.813089
918	hippurate	495-69-2	1.06703	1.04989	0.808847
919	histamine	51-45-6	1.04863	1.48895	1.05772
920	Histamine 2HCl	56-92-8	1.06845	1.48971	1.07094
921	Histamine Phosphate	51-74-1	0.839803	1.02807	1.30522
922	Homatropine Bromide	51-56-9	1.00113	0.78582	0.671782
923	Homatropine Methylbromide	80-49-9	1.00846	1.02384	0.798796
924	Homoharringtonine	26833-87-4	0.00906185	0.0147803	18.3824
925	Honokiol	35354-74-6	0.0101163	0.0809863	15.6962
926	Hydralazine HCl	304-20-1	1.03021	1.07307	0.799449
927	Hydrochlorothiazide	58-93-5	0.997956	1.11	0.86332
928	Hydrocortisone	50-23-7	0.99703	0.824515	1.02665
929	Hydroquinone	123-31-9	0.0304987	1.63392	4.66629
930	Hydroxychloroquine Sulfate	747-36-4	1.0839	1.14519	0.874522
931	Hydroxyfasudil hydrochloride	155558-32-0	1.41753	0.854425	0.918678
932	Hydroxyurea	127-07-1	0.999808	1.04126	0.938399
933	Hydroxyzine 2HCl	2192-20-3	1.0587	0.601496	0.320245
934	Hygromycin B	31282-04-9	1.37204	1.08723	1.12111
935	Hyodeoxycholic acid	83-49-8	1.09256	0.918425	0.751211
936	Hyoscyamine	101-31-5	1.02143	1.08541	0.6466
937	Hyperoside	482-36-0	1.17666	1.19802	0.856431
938	Hypoxanthine	68-94-0	1.06505	1.10099	0.863208
939	Ibandronate sodium	138926-19-9	0.957554	0.516695	1.18696
940	Ibudilast	50847-11-5	0.98619	0.608765	0.669061
941	Ibuprofen	15687-27-1	1.07374	0.952818	1.26899
942	Ibuprofen Lysine	57469-77-9	0.956244	1.26241	1.48997
943	Ibutilide Fumarate	122647-32-9	1.01898	0.980845	0.915866
944	Icotinib	610798-31-7	1.22195	1.32493	1.24948
945	Idarubicin HCl	57852-57-0	0.00462421	-0.00354711	85.815
946	Idebenone	58186-27-9	0.00522269	0.036692	28.7051
947	Idoxuridine	54-42-2	0.865593	2.88356	1.1338
948	Ifenprodil Tartrate	23210-58-4	0.923657	0.796425	0.532388
949	Ifosfamide	3778-73-2	1.19973	0.822617	1.18561
950	Iloperidone	133454-47-4	1.01935	1.09012	1.18545
951	Imatinib (STI571)	152459-95-5	0.0337979	0.0260861	4.41583
952	Imatinib Mesylate (STI571)	220127-57-1	0.00522365	0.0490055	51.0622
953	Imidapril HCl	89396-94-1	1.07523	1.08646	1.30203
954	Imidazole	288-32-4	1.06281	1.10582	1.05251
955	Imipenem (hydrate)	74431-23-5	1.09995	1.02693	0.755281
956	Imipramine (hydrochloride)	113-52-0	0.963102	0.35243	0.815952
957	INCB-024360	1204669-58-8	1.17743	0.546071	0.564199
958	Indacaterol	312753-06-3	0.00371351	-0.00548412	88.5122
959	Indacaterol Maleate	753498-25-8	0.00574516	0.00497247	43.5189
960	Indapamide	26807-65-8	1.00853	0.803672	0.820292
961	Indigo	482-89-3	1.0119	0.946147	0.721054
962	Indomethacin	53-86-1	1.06553	0.863759	1.15359
963	Iniparib (BSI-201)	160003-66-7	0.72812	1.02899	0.317436
964	Inosine	58-63-9	1.05126	1.53237	0.847822
965	Inulin	9005-80-5	1.06508	1.04347	0.963383
966	Iohexol	66108-95-0	0.966518	1.34783	0.916677
967	Iopromide	73334-07-3	1.02798	1.71846	0.906659
968	IPI-145 (INK1197)	1201438-56-3	1.05229	0.439862	0.872545
969	Ipratropium Bromide	22254-24-6	0.997273	1.21145	1.79702
970	Irbesartan	138402-11-6	0.962037	1.07772	0.926472
971	Irinotecan	97682-44-5	0.964652	0.7311	0.7516
972	Irinotecan HCl Trihydrate	136572-09-3	1.06488	0.73902	0.635737
973	Irinotecan hydrochloride	100286-90-6	1.06614	0.764322	0.644304
974	Irisflorentin	41743-73-1	1.02295	1.12028	0.757663
975	Irsogladine	57381-26-7	1.03394	1.28817	0.916248
976	Isatin	91-56-5	1.06831	1.55043	1.13313
977	Isavuconazole	241479-67-4	1.07984	0.761071	0.600287
978	Isoconazole nitrate	24168-96-5	0.00894083	0.0198599	17.6447
979	Isoniazid	54-85-3	1.04537	1.42156	0.923502
980	Isonicotinic acid	55-22-1	1.0884	1.11656	0.780806
981	Isoprenaline HCl	51-30-9	1.19568	1.18961	0.80966
982	Isorhamnetin	480-19-3	0.987752	0.357329	0.841804
983	Isosorbide	652-67-5	0.860017	1.21049	1.1318
984	Isosorbide 5-mononitrate	16051-77-7	0.997878	1.37948	0.896758
985	Isosorbide Dinitrate	87-33-2	1.0125	1.24094	0.881223
986	Isotretinoin	4759-48-2	0.304324	1.91649	0.886354
987	Isovaleramide	541-46-8	0.923128	1.17537	1.06105
988	Isoxsuprine (hydrochloride)	579-56-6	0.980725	1.54936	0.754902
989	Ispinesib (SB-715992)	336113-53-2	0.00381934	0.0211918	55.0667
692	Eltrombopag	496775-61-2	0.842494	0.522109	0.243617
991	Istradefylline (KW-6002)	155270-99-8	1.14817	0.693821	1.3931
992	Itraconazole	84625-61-6	1.11179	1.50831	1.09298
993	Ivabradine HCl	148849-67-6	1.20298	1.24082	1.08695
994	Ivacaftor (VX-770)	873054-44-5	0.00469086	0.00479112	49.4624
995	Ivermectin	70288-86-7	0.00337573	0.130545	79.9062
996	Ixabepilone	219989-84-1	0.0656691	0.502882	5.16628
997	K-115	887375-67-9	1.12287	0.492642	0.808003
998	Kaempferol	520-18-3	0.934886	0.184265	0.652411
999	Kanamycin Sulfate	25389-94-0	1.3595	0.950366	1.16544
1000	Kasugamycin (hydrochloride)	19408-46-9	1.07281	1.06872	1.03308
1001	Ketanserin	74050-98-9	1.07371	1.1991	0.923957
1002	Ketoconazole	65277-42-1	0.0221659	0.256916	11.9704
1003	Ketoprofen	22071-15-4	1.13093	0.85852	0.643874
1004	Ketorolac tromethamine salt	74103-07-4	1.43704	1.13329	0.670612
1005	Ketotifen Fumarate	34580-14-8	1.11711	0.888908	0.928769
1006	Kinetin	525-79-1	0.212844	0.270013	1.59032
1007	KPT-330	1393477-72-9	0.0360294	0.0409845	5.16953
1008	L-(−)-Fucose	2438-80-4	1.1868	1.12873	0.739138
1009	L-Adrenaline	51-43-4	0.761529	1.3644	0.830255
1010	L-Alanine	56-41-7	1.02822	1.09342	0.992526
1011	L-Arabinose	5328-37-0	1.08954	1.35894	0.840489
1012	L-Arginine (hydrochloride)	1119-34-2	1.28429	1.04115	0.897237
1013	L-Asparagine	70-47-3	1.00224	1.13755	0.949498
1014	L-Aspartic acid	56-84-8	1.05302	0.978733	0.761276
1015	L-Carnitine inner salt	541-15-1	0.954262	1.145	0.643938
1016	L-Cycloserine	339-72-0	1.02589	1.18108	1.00686
1017	L-Glutamine	56-85-9	1.11077	0.725	1.5418
1018	L-Glutathione Reduced	70-18-8	1.03003	1.04352	1.03448
1019	L-Hydroxyproline	51-35-4	0.969377	1.01909	1.02597
1020	L-Leucine	61-90-5	1.00633	1.05241	0.952622
1021	L-Lysine hydrochloride	657-27-2	1.06824	1.06862	0.9594
1022	L-Menthol	2216-51-5	1.02092	1.06324	0.835539
1023	L-Methionine	63-68-3	0.968834	0.792835	0.776634
1024	L-Proline	147-85-3	0.978143	1.028	0.983991
1025	L-Selenomethionine	3211-76-5	1.01492	1.10034	1.02003
1026	L-Theanine	3081-61-6	0.928065	1.01755	0.864086
1027	L-Threonine	72-19-5	1.03004	1.09958	0.967954
1028	L-Thyroxine	51-48-9	1.13505	1.16953	1.07385
1029	L-Tryptophan	73-22-3	1.03375	1.28423	0.586295
1030	L-Valine	72-18-4	1.06413	1.06464	0.939179
1031	Labetalol HCl	32780-64-6	1.05022	1.68881	0.689555
1032	Lacidipine	103890-78-4	1.15298	0.643709	0.671895
1033	Lactulose	4618-18-2	0.902605	1.2792	0.725564
1034	Lafutidine	118288-08-7	0.977737	1.61291	1.05706
1035	Lamivudine	134678-17-4	1.10936	0.937408	1.2613
1036	Lamotrigine	84057-84-1	1.0425	1.20999	0.873373
1037	Lannaconitine	32854-75-4	0.859972	0.795779	0.58897
1038	Lansoprazole	103577-45-3	1.0447	0.843576	0.644553
1039	Lansoprazole sodium	226904-00-3	1.41534	0.571266	0.711727
1040	Lapatinib	231277-92-2	1.23373	0.545106	1.05575
1041	Lapatinib Ditosylate*	388082-78-8	0.089097	0.0366674	3.31429
1042	Lapatinib ditosylate*	388082-78-8	0.912142	0.00724292	0.81443
1043	Laquinimod (ABR-215062)	248281-84-7	1.14332	0.930526	1.1857
1044	Latanoprost	130209-82-4	0.00420881	0.0236848	35.5063
1045	Lathyrol	34420-19-4	1.0466	1.1989	0.777319
1132	Mebendazole	31431-39-7	0.733788	0.477248	0.246598
1047	Lauric Acid	143-07-7	1.09331	1.57635	0.932746
1048	LCZ696	936623-90-4	1.01806	1.19936	0.724766
1049	LDE225 (NVP-LDE225,Erismodegib)	956697-53-3	1.02065	0.991329	0.754971
1050	LDE225 Diphosphate	1218778-77-8	1.03124	0.484576	0.773391
1051	LDK378	1032900-25-6	0.00482869	0.0219429	68.3996
1052	Ledipasvir	1256388-51-8	0.576823	0.350759	0.721621
1053	LEE011	1211441-98-3	0.513119	1.50891	0.454414
1054	Leflunomide	75706-12-6	1.19524	0.773988	1.21026
1055	Lenalidomide (CC-5013)	191732-72-6	1.2791	0.800276	1.01309
1056	Lenvatinib (E7080)	417716-92-8	1.12126	0.356905	1.30811
1057	Lesinurad	878672-00-5	0.412992	1.08997	0.812426
1058	Letrozole	112809-51-5	1.32677	1.12227	0.967214
1059	Leucovorin Calcium	6035-45-6	1.24037	1.03782	1.29916
1060	Leuprolide Acetate	74381-53-6	1.00552	1.05161	1.16738
1061	Levetiracetam	102767-28-2	1.46534	1.07517	0.834145
1062	Levobetaxolol HCl	116209-55-3	0.946379	1.34524	1.0934
1063	Levobupivacaine HCl	27262-48-2	0.956036	1.00596	0.960067
1064	Levodopa	59-92-7	1.15018	0.68211	1.50017
1065	Levofloxacin	100986-85-4	1.04799	1.07065	0.835255
1066	Levomefolate calcium	151533-22-1	1.0844	1.43448	1.3776
1067	Levonorgestrel	797-63-7	1.03104	0.940376	0.814113
747	Ethynodiol diacetate	297-76-7	1.34101	0.770548	0.254199
1069	Levosulpiride	23672-07-3	0.94559	1.61279	1.32754
1070	Levulinic acid	123-76-2	1.05778	1.179	1.02204
1071	Licofelone	156897-06-2	1.14468	0.838117	0.427523
1072	Lidocaine	137-58-6	1.0626	1.10783	1.2997
1073	Ligustrazine Hydrochloride	76494-51-4	1.06024	1.25481	0.910991
1074	Linagliptin (BI-1356)	668270-12-0	0.909538	0.773557	0.925786
1075	Linalool	78-70-6	0.97678	1.32484	0.846003
1076	Linezolid	165800-03-3	1.00556	1.25474	1.2081
1077	Linifanib (ABT-869)	796967-16-3	1.14332	5.82367	0.972695
1078	Linoleic Acid	60-33-3	1.14487	1.48565	0.832186
1079	Linsitinib	867160-71-2	1.15239	0.278052	0.585069
1080	Liothyronine Sodium	55-06-1	0.872022	0.688351	0.65297
1081	Lisinopril dihydrate	83915-83-7	1.07888	1.25089	0.963595
1082	Lithium carbonate	554-13-2	1.02194	1.03731	1.03991
1083	Lithium Citrate	6080-58-6	1.0657	0.686638	1.58724
1084	Lithocholic Acid	434-13-9	1.11576	1.17453	1.01357
1085	Loganin	18524-94-2	1.01134	1.32589	0.856212
1086	Lomefloxacin HCl	98079-52-8	0.872782	0.885302	1.05661
1046	Latrepirdine	97657-92-6	1.02748	1.02421	0.263414
1088	Lomitapide	182431-12-5	0.00380773	-0.00107449	51.3634
1089	Lomustine	13010-47-4	0.955104	0.785314	0.830429
1090	Lonafarnib	193275-84-2	0.00871527	0.0106181	26.6224
1091	Lonidamine	50264-69-2	1.00281	0.994504	0.834694
1092	Loperamide HCl	34552-83-5	0.0506506	0.0460308	4.71824
1093	Lopinavir	192725-17-0	0.61793	0.503817	0.564607
1094	Loratadine	79794-75-5	0.645392	0.0176692	0.473869
1095	Lornoxicam	70374-39-9	1.31542	1.32819	0.991254
1096	Losartan	114798-26-4	1.32063	0.983292	1.12913
1097	Losartan Potassium (DuP 753)	124750-99-8	1.12919	1.32713	1.20227
1098	Losmapimod	585543-15-3	0.986808	0.752694	0.847676
1099	Loteprednol etabonate	82034-46-6	0.944537	1.22704	1.09481
1100	Lovastatin	75330-75-5	0.792064	3.4739	0.635906
1101	Loxapine Succinate	27833-64-3	0.00664326	0.0129296	18.029
1102	LOXO-101	1223405-08-0	0.97979	0.886014	0.94324
1103	Lubiprostone	136790-76-6	1.03348	1.39329	0.876961
1104	Luliconazole	187164-19-8	1.09824	0.567434	1.31386
1105	Lumefantrine	82186-77-4	1.06503	1.24613	0.853864
1106	Lumiracoxib	220991-20-8	0.991226	0.93611	0.911776
1107	Lurasidone HCl	367514-88-3	1.08585	0.76767	0.670398
1108	Lutein	127-40-2	0.00501381	0.928443	25.8127
1109	LY2157299	700874-72-2	1.43504	0.711527	1.56053
1110	LY2228820	862507-23-1	0.00453707	0.0919584	52.1525
1111	LY2784544	1229236-86-5	1.13539	0.729948	0.647057
1112	LY2835219	1231930-82-7	0.139155	0.0598809	1.87119
1113	LY2835219 free base	1231929-97-7	0.00450537	0.0390316	63.8826
1114	LY2940680	1258861-20-9	1.30481	0.399709	0.53989
1115	LY335979 (Zosuquidar 3HCL)	167465-36-3	0.0413849	0.0846502	5.32671
1116	m-Cresol	108-39-4	1.00864	1.17876	1.05855
1117	Macitentan	441798-33-0	1.10136	0.839026	1.04442
1118	Madecassic acid	18449-41-7	1.06209	1.3987	0.572455
1119	Madecassoside	34540-22-2	1.08722	1.33188	0.898215
1120	Magnolol	528-43-8	0.00494164	0.0207964	29.566
1121	Malic acid	6915-15-7	1.01076	1.30147	0.922591
1122	Malotilate	59937-28-9	0.892302	0.580883	0.6555
1123	Maltotriose	1109-28-0	1.03696	1.43722	0.83846
1124	Manidipine	89226-50-6	0.80277	0.9079	0.330334
1313	Obeticholic Acid	459789-99-2	0.686139	0.810516	0.268981
1126	Maprotiline HCl	10347-81-6	0.0207758	0.00747429	10.5616
1127	Maraviroc	376348-65-1	1.32104	0.934284	1.04419
1128	Marbofloxacin	115550-35-1	0.96719	1.29375	1.23445
1129	Marimastat	154039-60-8	1.01401	0.459382	0.548686
1130	Masitinib (AB1010)	790299-79-5	0.00693463	0.126686	37.8909
1131	MDV3100 (Enzalutamide)	915087-33-1	1.20341	0.713557	0.972834
1922	Vitamin A	68-26-8	1.00516	2.37259	0.276697
1133	Mecamylamine hydrochloride	826-39-1	1.22968	1.12725	0.766746
1134	Mecarbinate	15574-49-9	0.928324	1.41022	0.98476
1135	Meclizine 2HCl	1104-22-9	0.707293	0.522463	0.321994
1136	Meclofenamate Sodium	6385-02-0	1.03929	0.461104	0.422983
1137	Medetomidine HCl	86347-15-1	1.26456	0.722947	0.818465
1138	Medroxyprogesterone	520-85-4	1.02126	1.44431	0.991782
1139	Medroxyprogesterone acetate	71-58-9	1.23294	1.44379	1.70371
1140	Mefenamic Acid	61-68-7	1.1568	1.08464	0.888399
1141	Mefloquine hydrochloride	51773-92-3	0.00701745	0.00705602	46.1041
1142	Megestrol Acetate	595-33-5	1.13829	1.36109	1.25262
1143	Meglumine	6284-40-8	1.00568	1.19089	0.884361
1144	MEK162 (ARRY-162, ARRY-438162)	606143-89-9	1.14792	1.19461	0.872483
1145	Melamine	108-78-1	1.03683	1.53657	0.873232
1146	Melatonin	73-31-4	1.19409	1.66122	1.23737
1147	Melibiose	585-99-9	1.07825	1.33259	0.849571
1148	Meloxicam (Mobic)	71125-38-7	1.00807	0.992459	1.30751
1149	Melphalan	148-82-3	0.00522916	2.06459	46.1645
1150	Memantine hydrochloride	41100-52-1	1.03056	0.963812	0.652964
1151	Menadione	58-27-5	0.00699301	0.00549759	22.5315
1152	Menaquinone 4	863-61-6	0.983157	1.45001	0.758298
1153	Mepenzolate Bromide	76-90-4	1.05038	1.03608	1.02579
1154	Mepiroxol	6968-72-5	1.14366	0.843845	1.11211
1155	Mepivacaine HCl	1722-62-9	0.946994	0.934034	1.0557
1156	Meptazinol HCl	59263-76-2	0.940596	1.55283	0.952239
1157	Mepyramine maleate	59-33-6	1.12559	1.01031	0.779631
1158	Mequinol	150-76-5	0.990261	1.10293	0.937469
1159	Mercaptopurine (6-MP)	50-44-2	1.09668	6.40745	0.864322
1160	Meropenem	96036-03-2	0.963703	1.19108	1.40076
1161	Meropenem trihydrate	119478-56-7	1.42186	0.794564	1.34801
1162	Mesalamine	89-57-6	0.949229	1.26456	0.924421
1163	Mesna	19767-45-4	1.04521	0.864458	1.22841
1164	Mesoridazine Besylate	32672-69-8	1.31519	0.64661	0.748389
1165	Mestranol	72-33-3	1.1459	1.00048	1.30951
1166	Metaxalone	1665-48-1	0.949117	1.21515	0.669285
1167	Metformin HCl	1115-70-4	0.963343	1.25993	0.90244
1168	Methacycline HCl	3963-95-9	0.870262	0.342225	0.72503
1169	Methazolamide	554-57-4	0.956065	1.12672	1.22977
1170	Methenamine	100-97-0	0.993231	1.16693	0.900818
1171	Methicillin (sodium salt)	132-92-3	1.10994	1.24105	0.795271
1172	Methimazole	60-56-0	1.15288	0.895424	1.15387
1173	Methotrexate	59-05-2	1.10761	0.358897	0.770999
1174	Methscopolamine	155-41-9	1.13056	1.21023	0.631997
1175	Methyl salicylate	119-36-8	0.966106	1.41398	0.886695
1176	Methylcobalamin	13422-55-4	1.00927	1.24477	0.789428
1177	Methyldopa	555-30-6	0.936676	1.36726	0.967983
1178	Methylparaben	99-76-3	0.994088	1.07427	0.826828
1179	Methylprednisolone	83-43-2	0.988195	0.818138	1.74969
1180	Methylprednisolone Sodium Succinate	2375-03-3	1.10457	1.07431	1.1587
1181	Methylthiouracil	1956-4-2	0.969346	1.13307	0.871963
1182	Methyocarbamol	532-03-6	1.12105	0.976283	1.19968
1183	Meticrane	1084-65-7	1.09975	0.971052	1.24387
1184	Metoclopramide	364-62-5	1.02534	1.31846	1.65742
1185	Metolazone	17560-51-9	0.9385	0.969542	0.923557
1186	Metoprolol Succinate	98418-47-4	0.988674	0.922281	1.08468
1187	Metoprolol Tartrate	56392-17-7	1.36412	1.24197	0.626272
1188	Metronidazole	443-48-1	0.951241	1.44055	1.03936
1189	Metyrapone	54-36-4	1.10312	1.04246	0.793286
1190	Mevastatin	73573-88-3	0.962466	2.0872	0.623232
1191	Mexiletine HCl	5370-01-4	0.910292	1.07685	1.07518
1192	Mezlocillin Sodium	42057-22-7	0.915607	1.4311	0.928854
1193	Mianserin HCl	21535-47-7	0.553221	0.796614	0.491005
1194	Micafungin sodium	208538-73-2	1.08126	1.29917	1.67665
1195	Miconazole	22916-47-8	0.96165	0.00332576	0.375568
1196	Miconazole Nitrate	22832-87-7	0.00456621	0.00327751	34.0078
1197	Midodrine (hydrochloride)	43218-56-0	0.979434	1.64124	0.832395
1198	Midostaurin (PKC412)	120685-11-2	1.00135	0.480594	1.28877
494	Clozapine	5786-21-0	0.666078	0.456199	0.277622
1200	Miglitol	72432-03-2	0.972252	1.57492	0.908212
1201	Milnacipran HCl	101152-94-7	0.940308	1.45753	0.988457
1202	Milrinone	78415-72-2	1.24397	0.969024	0.925511
1203	Miltefosine	58066-85-6	0.0102171	0.188498	24.462
1204	Minocycline HCl	13614-98-7	0.610539	0.227953	1.01754
1205	Minoxidil	38304-91-5	1.18539	1.0151	0.987984
1206	Mirabegron (YM178)	223673-61-8	1.09214	0.946561	1.1729
1207	Mirtazapine	85650-52-8	0.977924	1.24205	0.87226
1208	Misoprostol	59122-46-2	0.974307	1.64039	0.752812
1209	Mitiglinide Calcium	145525-41-3	1.04329	1.52106	0.745186
1210	Mitomycin C	50-07-7	0.0047934	0.023822	47.2724
1211	Mitotane (Lsodren)	53-19-0	1.04217	0.772921	1.19792
1212	Mitoxantrone HCl	70476-82-3	0.00551105	0.0100693	24.95
1213	Mizolastine	108612-45-9	1.21166	0.287151	0.501439
1214	Mizoribine	50924-49-7	0.934194	1.23785	1.59375
1215	MK-4827	1038915-60-4	0.00455998	1.51473	70.8941
1216	MK-5172	1350514-68-9	0.653469	0.60354	0.427811
1217	MK3102	1226781-44-7	1.03814	0.976688	1.07264
1218	MLN2238	1072833-77-2	0.0195779	4.4363	16.4267
1219	MLN8237 (Alisertib)	1028486-01-2	0.792328	0.336278	0.408681
1220	MLN9708	1201902-80-8	0.0203697	6.18674	15.3766
1221	Mocetinostat (MGCD0103, MG0103)	726169-73-9	0.520857	0.717335	0.577645
1222	Moclobemide (Ro 111163)	71320-77-9	1.0669	1.11181	1.28802
1223	Moguisteine	119637-67-1	0.909612	1.56016	0.990496
1224	Molidustat (BAY85-3934)	1154028-82-6	1.16643	1.43994	0.757337
1225	Mometasone furoate	83919-23-7	0.886292	1.89027	0.472655
1226	Monobenzone	103-16-2	1.01648	0.557376	0.816332
1227	Monomethyl auristatin E	474645-27-7	0.474292	0.344175	0.739777
1228	Montelukast Sodium	151767-02-1	0.00488754	0.0456543	24.8163
1229	Morin	480-16-0	0.889096	0.496885	0.906544
1230	Moroxydine HCl	3160-91-6	0.984801	1.30749	1.1018
1231	Mosapride Citrate	112885-42-4	1.3342	0.931198	1.28801
1232	Motolimod (VTX-2337)	926927-61-9	0.00973086	0.00522943	17.3164
1233	Moxalactam (sodium salt)	64953-12-4	0.942206	1.89067	0.906761
1234	Moxidectin	113507-06-5	0.00467994	0.0243762	32.8323
1235	Moxifloxacin HCl	186826-86-8	0.993489	2.12522	1.36774
1236	Moxonidine	75438-57-2	0.968455	1.20256	1.29164
1237	MPEP	96206-92-7	0.96587	0.639516	0.765925
1238	Mubritinib (TAK 165)	366017-09-6	1.45823	1.45346	1.14687
1239	Mupirocin	12650-69-0	1.13568	1.1683	0.677989
1240	Mycophenolate Mofetil	128794-94-5	0.970582	1.55797	1.16473
1241	Mycophenolic acid	24280-93-1	0.986142	2.08984	0.970466
1242	myo-Inositol	87-89-8	0.960501	1.35476	0.907767
1243	N-acetyl-D-Glucosamine	7512-17-6	0.949772	1.50034	0.852319
1244	N-Acetylneuraminic acid	131-48-6	1.06427	1.01261	0.998713
1245	N-Carbamyl-L-glutamic acid	1188-38-1	1.00934	1.38598	0.906683
1246	Nabumetone	42924-53-8	1.01661	1.07623	0.817705
1247	NAD+	53-84-9	0.93492	0.77643	0.921712
1248	Nadifloxacin	124858-35-1	0.932082	1.27065	0.996543
1249	Nafamostat Mesylate(FUT-175)	82956-11-4	0.9888	0.648496	0.862547
1250	Nafcillin Sodium	7177-50-6	0.969984	1.43668	1.00527
1251	Naftifine HCl	65473-14-5	1.06594	0.404415	0.586078
1252	Naftopidil	57149-07-2	1.27335	0.927433	1.01424
1253	Nalidixic acid	389-08-2	0.953444	0.98567	0.873888
1254	Naloxone HCl	357-08-4	1.02183	1.20533	1.05726
1255	Naltrexone HCl	16676-29-2	0.965521	1.25093	0.995394
1256	Napabucasin	83280-65-3	0.00758291	0.00972328	24.8006
1257	Naphazoline HCl	550-99-2	1.27835	1.14356	0.772233
1258	Naproxen Sodium	26159-34-2	1.06633	1.1832	1.23646
1259	Naratriptan	143388-64-1	1.05156	1.39841	0.89453
1260	Natamycin	7681-93-8	1.01228	1.35474	0.949624
1261	Nateglinide	105816-04-4	1.08062	1.37708	0.715256
1262	Nebivolol	152520-56-4	0.0145648	0.0122384	17.0057
1263	Nedaplatin	95734-82-0	0.230993	0.398146	0.477168
1264	Nefiracetam	77191-36-7	1.2756	1.59311	1.24166
1265	Nelarabine	121032-29-9	1.06805	1.35224	1.14758
1266	Nelfinavir	159989-64-7	1.23495	0.762841	1.54845
1267	Nelfinavir Mesylate	159989-65-8	0.0196052	0.912776	15.8776
1268	Neomycin sulfate	1405-10-3	0.889722	0.868487	1.27223
1269	Neostigmine Bromide	114-80-7	1.0813	1.16953	1.26148
1270	Nepafenac	78281-72-8	1.15903	1.24759	1.13905
1271	Neratinib (HKI-272)	698387-09-6	0.0104385	0.0156748	33.5625
1272	Netilmicin Sulfate	56391-57-2	0.889722	0.696324	1.0268
1273	Nevirapine	129618-40-2	1.00537	0.895174	1.05069
1274	Nicaraven	79455-30-4	0.864406	1.21911	0.984078
1275	Nicardipine HCl	54527-84-3	0.0254579	0.998731	4.50631
1276	Nicergoline	27848-84-6	0.952353	0.525528	0.770705
1277	Niclosamide	50-65-7	1.02575	1.57941	0.631861
1278	Nicorandil	65141-46-0	0.959462	1.13091	0.751036
1279	Nicotinamide	98-92-0	1.06281	1.29842	0.896363
1280	Nicotine	54-11-5	0.94787	1.17497	0.854156
1281	Nicotine Difartrate	65-31-6	1.1811	0.910579	1.10023
1282	Nicotinic Acid	59-67-6	0.9719	1.36564	0.993585
558	Darifenacin HBr	133099-07-7	0.813852	0.674682	0.280125
1284	Nifenazone	2139-47-1	1.11223	0.867041	1.1275
1285	Niflumic acid	4394-00-7	1.33947	1.59327	0.911395
1286	Nifuroxazide	965-52-6	0.876151	0.648059	0.781698
1287	Nilotinib monohydrochloride monohydrate	923288-90-8	1.08975	0.90422	1.28351
1288	Nilotinib(AMN-107)	641571-10-0	1.20025	0.48962	1.55707
1289	Nilutamide	63612-50-0	1.12271	1.08399	0.633791
1290	Nilvadipine	75530-68-6	1.09007	0.0340493	0.604609
1291	Nimesulide	51803-78-2	1.26779	0.981407	0.689137
1292	Nimodipine	66085-59-4	1.08138	0.258524	1.26095
1293	Nintedanib (BIBF 1120)	656247-17-5	1.44175	0.790572	1.65671
1294	Nisoldipine	63675-72-9	0.186257	1.17892	0.749933
1295	Nitazoxanide	55981-09-4	1.11863	0.973039	1.05733
1296	Nithiamide	140-40-9	0.926734	1.24432	0.905693
1297	Nitisinone	104206-65-7	1.00245	0.983523	0.845301
1298	Nitrendipine	39562-70-4	1.07071	1.01996	1.28388
1299	Nitrofurantoin	67-20-9	1.08928	0.866116	0.681151
1125	Manidipine 2HCl	89226-75-5	0.983417	0.814526	0.282309
1301	Nitroxoline	4008-48-4	1.07414	5.75842	0.548071
1302	Nizatidine	76963-41-2	1.20481	1.5031	1.27212
1303	Noradrenaline bitartrate monohydrate	108341-18-0	0.933678	1.36073	1.11087
1304	Nordihydroguaiaretic acid	500-38-9	0.00592524	0.871255	55.6472
1305	Norethindrone	68-22-4	0.929687	1.15626	0.886986
1306	Nortriptyline (hydrochloride)	894-71-3	0.0096073	0.0168969	13.9703
1307	Noscapine HCl	912-60-7	0.755927	0.793004	0.321324
1308	Novobiocin Sodium	1476-53-5	0.94032	0.750786	0.847081
1309	Nuciferine	475-83-2	0.00556892	0.039637	29.0823
1310	Nystatin (Fungicidin)	1400-61-9	0.935466	1.23635	1.08351
1311	o-Cresol	95-48-7	1.0094	1.20153	0.893812
1312	o-Toluic acid	118-90-1	1.00803	1.37923	0.920731
254	Benidipine HCl	91599-74-5	0.925934	0.333069	0.284474
1314	Octreotide acetate	83150-76-9	1.09968	1.24182	0.989649
1315	ODM-201	1297538-32-9	1.00904	0.460048	0.49511
1316	Ofloxacin	82419-36-1	0.977289	1.26432	1.27938
1317	Olanzapine	132539-06-1	1.00612	0.992749	0.902544
1318	Olaparib (AZD2281, Ku-0059436)	763113-22-0	1.08855	0.620965	0.943485
1319	Oleanolic acid	508-02-1	0.0892016	0.311374	1.88002
1320	Oleic Acid	112-80-1	0.917978	1.45557	1.09828
1321	Olmesartan	144689-24-7	1.08959	1.46608	2.16645
1322	Olmesartan medoxomil	144689-63-4	1.07762	1.05901	1.15927
1323	Olopatadine HCl	140462-76-6	1.0449	1.25956	0.952968
1324	Olprinone Hydrochloride	119615-63-3	1.20635	1.45603	1.48516
1325	Olsalazine Sodium	6054-98-4	1.0703	0.854853	1.72388
1326	Oltipraz	64224-21-1	1.15667	0.719524	0.85616
1327	Omeprazole	73590-58-6	0.964489	0.994283	0.482061
1328	Ondansetron	99614-02-5	0.949745	1.13646	0.952594
1329	Ondansetron HCl	99614-01-4	0.847047	0.958959	0.847593
1330	Ondansetron hydrochloride dihydrate	103639-04-9	1.43877	0.712116	1.06798
1331	Orlistat	96829-58-2	1.12604	0.562469	1.16583
1332	Ornidazole	16773-42-5	1.13312	0.987908	0.773996
1333	Orotic acid	65-86-1	1.36283	0.797741	0.816235
1334	Orphenadrine Citrate	4682-36-4	1.00792	0.649901	0.568781
1335	Oseltamivir	196618-13-0	0.994867	1.23463	1.30664
1336	Oseltamivir acid	187227-45-8	1.0204	1.40795	1.60302
1337	Oseltamivir phosphate	204255-11-8	0.890552	1.36908	0.923671
1338	Ospemifene	128607-22-7	1.35581	0.627994	0.57819
1339	Osthole	484-12-8	1.01272	1.34286	1.01971
1340	Otilonium Bromide	26095-59-0	0.00410849	0.00533341	54.9842
1341	Ouabain	630-60-4	0.0878812	0.826957	1.59455
1342	Ouabain Octahydrate	11018-89-6	0.00753816	0.215734	18.6835
1343	Oxacillin sodium monohydrate	7240-38-2	0.987547	1.01064	0.990288
1344	Oxaliplatin	61825-94-3	1.24997	4.31127	0.338656
1345	Oxaprozin	21256-18-8	0.856719	1.17886	0.805636
1346	Oxcarbazepine	28721-07-5	1.07947	1.30911	0.832283
1347	Oxeladin Citrate	52432-72-1	1.00299	0.742171	1.23665
1348	Oxethazaine	126-27-2	0.0093576	0.0423431	24.7745
1349	Oxfendazole	53716-50-0	0.708721	0.465289	0.313157
1350	Oxibendazole	20559-55-1	0.46371	0.529465	0.405697
1351	Oxiconazole (nitrate)	64211-46-7	0.00603459	0.0136834	21.7858
1352	Oxiracetam	62613-82-5	0.934921	1.59555	0.992308
1353	Oxybenzone	131-57-7	1.0599	0.861982	0.718242
1354	Oxybuprocaine HCl	5987-82-6	0.881987	1.09997	0.97257
1355	Oxybutynin	5633-20-5	0.0606809	0.352035	3.66941
1356	Oxybutynin chloride	1508-65-2	0.0123749	0.142869	19.5774
1357	Oxytetracycline (Terramycin)	79-57-2	0.936903	0.994431	0.804639
1358	Oxytetracycline Dihydrate	6153-64-6	0.915509	1.06483	0.845604
1359	Oxytocin	50-56-6	0.973931	1.29056	0.826314
1360	Ozagrel	82571-53-7	1.03313	0.99591	1.06785
1361	Ozagrel HCl	78712-43-3	0.952387	1.49097	0.890408
1362	Ozanimod (RPC1063)	1306760-87-1	0.00696456	0.00332368	27.5579
1363	p-Anisaldehyde	123-11-5	1.02309	1.2922	0.816899
1364	p-Cresol	106-44-5	1.03468	1.05612	1.04491
1365	PA-824	187235-37-6	1.4091	1.35896	0.950416
1366	Paclitaxel (Taxol)	33069-62-4	0.0336819	0.347691	7.05788
1367	Palbociclib (PD0332991) Isethionate	827022-33-3	0.00440263	0.0218827	77.5614
1368	Paliperidone	144598-75-4	1.04662	0.910632	1.07304
1369	Palmitic acid	57-10-3	0.957312	1.65955	0.745045
1370	Palmitic Acid methyl ester	112-39-0	0.97364	1.40639	0.808062
1371	Palonosetron HCl	135729-62-3	1.02951	0.601323	0.893245
1372	Pamidronate	40391-99-9	0.754389	1.08502	1.18956
1373	Pamidronate Disodium	57248-88-1	1.36055	1.03668	0.887936
1374	Panaxtriol	32791-84-7	0.968168	1.30899	0.771761
1375	Pancuronium dibromide	15500-66-0	1.0464	1.16998	0.722141
1376	Panobinostat (LBH589)	404950-80-7	0.00749157	2.39106	46.0468
1377	Pantoprazole	102625-70-7	1.07705	0.850247	0.743396
1378	Parecoxib Sodium	198470-85-8	1.25054	0.529708	1.16493
1379	Pargyline (hydrochloride)	306-07-0	1.12731	1.26713	0.816639
1380	Paromomycin Sulfate	1263-89-4	0.891739	0.970419	1.0769
1381	Paroxetine HCl	78246-49-8	0.0037626	0.0124006	44.4409
1382	Parthenolide	20554-84-1	0.00760952	0.0132428	18.9188
1383	Pasiniazid	2066-89-9	1.10253	0.785163	1.07158
1384	Pazopanib (GW-786034)	444731-52-6	1.0929	0.999601	1.36741
1385	Pazopanib Hydrochloride	635702-64-6	1.46295	0.520037	1.31702
1386	PCI-24781 (CRA-024781)	783355-60-2	0.0239926	6.03646	11.0036
1387	PCI-32765 (Ibrutinib)	936563-96-1	0.00463181	-0.000135891	57.7696
1388	PD 0332991 (Palbociclib) HCl	827022-32-2	0.00355051	0.0132632	104.488
1389	Pefloxacin Mesylate	70458-95-6	0.980171	1.06356	0.977174
1390	Pefloxacin Mesylate Dihydrate	149676-40-4	1.0516	1.0923	0.812628
1391	Pelitinib (EKB-569)	257933-82-7	0.00402478	0.00465095	63.3814
1392	Pemetrexed	150399-23-8	1.11686	1.0753	1.33589
1393	Pemetrexed disodium hemipenta hydrate	357166-30-4	1.0832	1.05745	1.69972
1394	Pemirolast potassium	100299-08-9	1.13408	1.02397	1.77387
1395	Penciclovir	39809-25-1	0.857123	1.50176	1.0073
1396	Penfluridol	26864-56-2	0.00434184	0.007977	27.7603
1397	Penicillamine	52-67-5	1.09682	1.09787	0.962681
1398	Penicillin G Sodium	69-57-8	1.10738	1.19567	1.15209
1399	Pentadecanoic Acid	1002-84-2	0.956977	0.59631	0.77893
1400	Pentamidine isethionate	140-64-7	0.0146451	0.00648496	11.5357
1401	Pentostatin	53910-25-1	1.24681	0.874805	0.851171
1402	Pentoxifylline	6493-05-6	1.00135	1.13604	0.986539
1403	Pentoxyverine Citrate	23142-01-0	0.860159	0.866147	0.895052
1404	Peramivir	330600-85-6	0.734211	0.344821	0.893779
1405	Peramivir Trihydrate	1041434-82-5	1.09292	1.21091	0.936144
1406	Pergolide mesylate	66104-23-2	1.09616	1.05388	0.999292
1407	Perifosine	157716-52-4	0.00553879	0.00395273	65.2733
1408	Perindopril Erbumine	107133-36-8	1.32214	1.05042	1.57713
1409	Perphenazine	58-39-9	0.00481661	0.00721718	39.3321
1410	Pexidartinib (PLX3397)	1029044-16-3	1.15159	0.63469	1.10518
1411	Pexmetinib (ARRY-614)	945614-12-0	1.08855	0.310381	0.599003
1412	PF-04449913	1095173-27-5	1.05461	0.678023	0.575772
1413	PF-06463922	1454846-35-5	0.963615	0.254	0.476734
1414	Phenacetin	62-44-2	1.23723	1.17348	0.779594
1415	Phenazopyridine HCl	136-40-3	0.835532	0.437219	0.714918
1416	Phenformin HCl	834-28-6	1.36281	0.985437	0.866771
1417	Phenindione	83-12-5	0.853872	1.22625	0.88526
1418	Pheniramine Maleate	132-20-7	0.839043	1.25995	1.07609
1419	Phenoxybenzamine HCl	63-92-3	0.394429	0.474505	0.688688
1420	Phentolamine Mesylate	65-28-1	1.12993	0.832773	0.679883
1421	Phenylbutazone	50-33-9	0.993231	1.59412	0.952475
1422	Phenylephrine HCl	61-76-7	1.22592	1.02271	0.959512
1423	Phenylpiracetam	77472-70-9	0.0834448	0.329636	3.98847
1424	Phenytoin	57-41-0	1.01286	1.53804	0.927808
1425	Phenytoin sodium	630-93-3	1.02532	1.52853	0.905016
1426	Phloridzin	60-81-1	1.01862	1.34113	0.936545
1427	Phosphocreatine disodium salt	922-32-7	1.04319	0.998695	1.13548
1428	Phthalic acid	88-99-3	0.992148	1.28992	0.936968
1429	Phytol	150-86-7	1.00597	1.28619	0.814399
1430	Pidotimod	121808-62-6	0.912508	1.58903	1.077
1431	Pilocarpine HCl	54-71-7	0.902083	0.894732	0.992023
1432	Pimasertib (AS-703026)	1236699-92-5	0.950784	0.678319	1.12111
1433	Pimavanserin	706779-91-1	0.00381929	0.0132606	37.7608
1434	Pimecrolimus	137071-32-0	0.853848	0.618999	0.530941
1435	Pimobendan	74150-27-9	1.03583	1.1594	1.10501
1436	Pimozide	2062-78-4	1.06338	1.40857	0.943289
1437	Pioglitazone	111025-46-8	0.926658	1.26279	1.06391
1438	Pioglitazone HCl	112529-15-4	1.32867	1.00881	1.05168
1439	Piperacillin Sodium	59703-84-3	0.82514	1.49517	1.12905
1440	Piperazine	110-85-0	1.00955	1.12665	1.04558
1441	Piperine	94-62-2	1.01074	0.720194	0.736378
1442	Pirarubicin	72496-41-4	0.0207761	0.0185531	7.57176
1443	Pirfenidone	53179-13-8	0.994405	1.32777	0.702488
1444	Piromidic Acid	19562-30-2	1.08436	0.617211	0.790513
1445	Piroxicam	36322-90-4	1.13442	0.951762	1.10625
1446	Pitavastatin	147511-69-1	1.32195	1.70703	0.737878
1447	Pitavastatin Calcium	147526-32-7	1.01142	0.729935	0.683715
1448	Pitolisant hydrochloride	903576-44-3	0.938317	0.532794	1.00019
1449	Pizotifen	15574-96-6	1.29324	0.672742	0.914057
1450	Pizotifen Malate	5189-11-7	0.880959	0.439535	0.371437
1451	Plerixafor (AMD3100)	110078-46-1	0.978763	0.819718	1.19843
1452	Plerixafor 8HCl (AMD3100 8HCl)	155148-31-5	1.02839	0.941991	1.40194
1453	PMSF	329-98-6	1.34307	1.23119	0.975057
1454	Podophyllotoxin	518-28-5	1.01756	0.494601	0.64294
1455	Polydatin	27208-80-6	1.03104	1.17347	0.952796
1456	Pomalidomide (CC-4047)	19171-19-8	1.21574	0.933323	1.09875
1457	Ponatinib (AP24534)	943319-70-8	0.467523	0.00621949	0.517128
1458	Posaconazole	171228-49-2	1.15719	1.10292	1.23724
1459	Potassium Canrenoate	2181-04-6	1.1199	0.75941	1.4664
1460	Potassium Iodide	7681-11-0	0.959351	1.32024	0.868168
1461	Poziotinib	1092364-38-9	0.00934032	0.0217588	19.6812
1462	Pracinostat (SB939)	929016-96-6	0.380582	5.77771	0.701219
1463	Pralatrexate	146464-95-1	0.9717	0.38217	0.809494
1464	Pramipexole	104632-26-0	1.27855	1.75409	1.20202
1465	Pramipexole 2HCl Monohydrate	191217-81-9	1.15355	1.533	1.28706
1466	Pramipexole dihydrochloride	104632-25-9	0.996996	1.45162	1.31782
1467	Pramiracetam	68497-62-1	1.1181	1.40673	0.86405
1468	Pramoxine HCl	637-58-1	0.862058	1.53564	0.785509
1469	Pranlukast	103177-37-3	1.17629	1.26435	0.854053
1470	Pranoprofen	52549-17-4	1.04078	1.13575	0.898841
1471	Prasugrel	150322-43-3	0.956156	0.561682	0.562147
1472	Prasugrel hydrochloride	389574-19-0	0.692386	0.470713	0.409243
1473	Pravastatin	81093-37-0	1.30826	1.09535	1.04161
1474	Pravastatin sodium	81131-70-6	1.05083	1.23862	1.15011
1475	Praziquantel	55268-74-1	0.966536	1.1662	1.03247
1476	Prazosin HCl	19237-84-4	0.00510099	0.0126423	45.5216
1477	Prednisolone	50-24-8	1.02867	0.919722	1.01423
1478	Prednisolone Acetate	52-21-1	0.973209	0.908448	1.10397
1479	Prednisone	1953-3-2	1.04694	1.26193	0.789294
1480	Pregnenolone	145-13-1	1.18093	1.20457	1.32935
1481	Pridinol Methanesulfonate	6856-31-1	1.07584	0.790543	1.13033
1482	Prilocaine	721-50-6	1.04245	1.41525	0.840102
1483	Prilocaine hydrochloride	1786-81-8	1.11935	1.08458	1.13262
1484	Primaquine Diphosphate	63-45-6	0.0057654	0.0127732	20.4486
1485	Primidone	125-33-7	0.992759	1.62216	0.868606
1486	Probenecid	57-66-9	0.97653	1.4036	1.01964
1487	Probucol	23288-49-5	1.0235	1.17647	1.03187
1488	Procainamide HCl	614-39-1	1.06766	1.21793	0.792022
1489	Procaine	59-46-1	0.977637	1.3294	0.916504
1490	Procarbazine HCl	366-70-1	0.998336	1.10576	1.31613
1491	Prochlorperazine	58-38-8	0.00459269	0.00257082	50.1544
1492	Proflavine Hemisulfate	1811-28-5	0.0151134	0.0171898	12.384
1493	Progesterone	57-83-0	1.04242	0.810281	1.01579
1494	Promethazine HCl	58-33-3	0.464068	0.234893	0.30717
1495	Propafenone HCl	34183-22-7	0.043777	0.466095	3.2864
1496	Proparacaine HCl	5875-6-9	1.09299	1.3503	0.879288
1497	Propofol	2078-54-8	1.01649	0.671705	0.910747
1498	Propranolol HCl	318-98-9	1.10938	0.480879	0.443071
1499	Propylparaben	94-13-3	1.04748	0.891148	0.824891
1500	Propylthiouracil	51-52-5	0.955367	1.63033	0.940575
1501	Prostaglandin E2	363-24-6	1.2146	1.76843	0.652937
1502	Prostaglandin F2&#945;	38562-01-5	1.01808	1.57296	1.20636
1503	Protionamide	14222-60-7	1.02529	0.849377	0.884765
1504	Protopine	130-86-9	0.962909	0.757187	0.378247
1505	Protoporphyrin IX	553-12-8	1.63217	0.284027	0.352633
1506	Proxyphylline	603-00-9	1.04005	0.972508	0.871158
1507	Prucalopride	179474-81-8	1.00831	1.38003	0.94578
1508	Prulifloxacin (Pruvel)	123447-62-1	0.957158	0.853999	0.691553
1509	PSI-7977	1190307-88-0	1.0956	1.36903	1.62093
1510	Psoralen	66-97-7	0.995847	1.16087	0.885355
1511	PTC124 (Ataluren)	775304-57-9	1.19053	0.901832	1.17015
1512	Puromycin dihydrochloride	58-58-2	0.00643076	0.0123794	23.6294
1513	Pyrantel Pamoate	22204-24-6	1.04098	1.47752	0.845093
1514	Pyrazinamide	98-96-4	0.977571	1.67294	0.915537
1515	Pyridostigmine Bromide	101-26-8	0.90811	1.08757	0.776449
1516	Pyridoxal 5 phosphate	54-47-7	1.04397	1.41419	0.868216
1517	Pyridoxine	65-23-6	1.23239	1.00863	0.745305
1518	Pyridoxine HCl	58-56-0	0.962927	1.26919	0.901411
1519	Pyrimethamine	58-14-0	0.922215	0.288972	0.604968
1520	Pyrocatechol	120-80-9	1.06548	1.39918	0.870725
1521	Pyrogallol	87-66-1	1.03729	1.25359	0.956673
1522	Quercetin	117-39-5	0.856625	0.434971	0.856453
1523	Quercetin dihydrate	6151-25-3	1.03062	0.359829	1.12468
1524	Quercitrin	522-12-3	1.06429	1.27468	0.969681
1525	Quetiapine	111974-69-7	0.999099	0.571255	1.06724
910	Harmine hydrochloride	343-27-1	0.678794	2.82843	0.284827
1527	Quinacrine 2HCl	69-05-6	0.00405713	0.000645476	29.9287
1528	Quinapril HCl	82586-55-8	0.986389	1.44387	0.811837
1529	Quinestrol	152-43-2	0.914705	1.08604	0.78505
1530	Quinidine	56-54-2	1.04364	1.36839	0.855215
1531	Quinine	130-95-0	1.10825	1.22054	0.650935
1532	Quinine HCl Dihydrate	6119-47-7	1.01118	1.58983	0.828883
1533	Quizartinib (AC220)	950769-58-1	0.201656	1.07244	1.0124
1534	R-(−)-Mandelic Acid	611-71-2	1.13178	1.11119	0.796828
1535	R788 disodium	1025687-58-4	0.201136	0.301703	1.6811
1536	Rabeprazole	117976-89-3	1.00666	1.06651	0.737161
1537	Rabeprazole sodium	117976-90-6	1.01008	1.24496	0.875393
1538	Racecadotril	81110-73-8	0.908459	1.28877	1.04949
1539	Radotinib(IY-5511)	926037-48-1	1.14551	1.03725	1.06206
1540	Raloxifene HCl	82640-04-8	0.0672936	0.0352049	2.7935
1541	Raltegravir (MK-0518)	518048-05-0	1.19123	0.964083	1.03599
1542	Raltitrexed	112887-68-0	1.12301	1.18146	1.06819
1543	Ramelteon	196597-26-9	1.13265	0.921001	1.04537
1544	Ramipril	87333-19-5	1.05536	1.33812	0.838189
1545	Ranitidine	66357-59-3	1.16484	1.41259	1.05818
1546	Ranolazine	95635-55-5	1.0546	0.861626	1.09256
1547	Ranolazine 2HCl	95635-56-6	1.00064	1.20618	1.35889
1548	Rapamycin (Sirolimus)	53123-88-9	0.00695899	1.84657	49.5499
1549	Rasagiline	136236-51-6	1.05686	1.18688	0.868291
1550	Rasagiline Mesylate	161735-79-1	0.931303	1.20933	1.22692
1551	Rebamipide	90098-04-7	0.957339	1.43459	0.982885
1552	Reboxetine mesylate	98769-84-7	0.954117	0.733312	0.754887
1553	Regadenoson	313348-27-5	1.12751	1.07965	0.90924
1554	Regorafenib	755037-03-7	0.967868	0.16178	0.495947
1555	Regorafenib hydrochloride	835621-07-3	1.05884	0.193623	0.688561
1556	Regorafenib monohydrate	1019206-88-2	0.649974	0.128469	0.575731
1557	Repaglinide	135062-02-1	0.987465	0.338264	0.46537
1558	Reserpine	50-55-5	1.13652	0.3248	3.38416
1559	Reserpine hydrochloride	16994-56-2	0.00703273	0.0905224	33.5568
1560	Resiquimod (R-848)	144875-48-9	1.31752	0.790077	1.065
1561	Resorcinol	108-46-3	0.94546	1.00807	0.899437
1562	Resveratrol	501-36-0	0.93263	0.470464	0.720205
1563	Retapamulin	224452-66-8	0.937127	1.10799	0.450554
1564	Retigabine	150812-12-7	1.05891	1.37751	0.95781
1565	Retigabine dihydrochloride	150812-13-8	0.934167	0.96413	1.12762
1566	Retinyl (Vitamin A) Palmitate	79-81-2	0.957331	1.44755	0.725024
1567	RG7388	1229705-06-9	0.547224	0.924624	0.523597
1568	Rhynchophylline	76-66-4	0.930603	1.08927	0.630582
1569	Ribavirin	36791-04-5	0.989619	1.91927	0.859799
1570	Ribostamycin Sulfate	53797-35-6	0.946949	0.835487	0.97466
1571	Ridaforolimus (Deforolimus, MK-8669)	572924-54-0	0.0229323	0.00394941	10.599
1572	Rifabutin	72559-06-9	0.109933	1.28577	1.23029
1573	Rifampin	13292-46-1	1.06508	0.992832	0.749569
1574	Rifapentine	61379-65-5	0.179622	1.64681	0.784816
1300	Nitrofurazone	59-87-0	0.817756	0.315793	0.284909
1576	Rigosertib (ON-01910,Estybon)	1225497-78-8	0.288614	0.384564	0.961826
1577	Rilmenidine Phosphate	85409-38-7	1.02623	1.15834	0.975222
1578	Rilpivirine	500287-72-9	1.19196	0.510765	1.00816
1579	Riluzole	1744-22-5	0.876686	0.388825	0.387002
1580	Riluzole (hydrochloride)	850608-87-6	0.901495	0.523748	0.34261
1581	Rimantadine	13392-28-4	0.945594	0.91673	0.776496
1582	Rimantadine Hydrochloride	1501-84-4	1.06692	0.995537	0.840268
1583	Rimonabant	168273-06-1	0.479892	1.52705	0.484342
1584	Riociguat	625115-55-1	1.00707	0.943064	1.2054
1585	Risedronate Sodium	115436-72-1	0.967984	1.11521	1.44767
1586	Risperidone	106266-06-2	1.32436	0.524301	0.779653
1587	Ritodrine HCl	23239-51-2	1.32306	1.27935	0.884467
1588	Ritonavir	155213-67-5	1.35651	0.563349	1.07947
1589	Rivaroxaban	366789-02-8	1.07299	0.953061	1.0361
1590	Rivastigmine	123441-03-2	1.04074	0.666958	0.656306
1591	Rivastigmine Tartrate	129101-54-8	1.13221	0.808356	0.918751
1592	Rizatriptan Benzoate	145202-66-0	1.12288	0.799258	0.945214
1593	Rocilinostat (ACY-1215)	1316214-52-4	0.926359	4.45251	0.765319
1594	Rocuronium Bromide	119302-91-9	1.49616	1.0196	0.837078
1595	Rofecoxib	162011-90-7	1.4398	1.13819	0.586594
1596	Roflumilast	162401-32-3	1.02168	1.20786	1.38122
1597	Rolipram	61413-54-5	0.991739	1.11269	1.19409
1598	Romidepsin (FK228, depsipeptide)	128517-07-7	0.00880525	0.09686	38.335
1599	Ronidazole	7681-76-7	1.0926	1.23968	0.810855
1600	Ropinirole HCl	91374-20-8	0.987184	1.06362	0.806304
1601	Ropivacaine HCl	98717-15-8	1.07673	1.18599	0.810546
1602	Ropivacaine hydrochloride monohydrate	132112-35-7	1.0168	1.1126	0.975689
1603	Roscovitine (Seliciclib,CYC202)	186692-46-6	0.0173265	0.00885799	15.6163
1604	Rosiglitazone	122320-73-4	1.28739	0.475829	1.11849
1605	Rosiglitazone HCl	302543-62-0	1.15502	0.732413	0.847607
1606	Rosiglitazone maleate	155141-29-0	0.850646	0.793549	0.907596
1607	Rosmarinic acid	20283-92-5	1.01641	1.33878	1.03108
1608	Rosuvastatin	287714-41-4	1.42349	2.9215	0.803674
1609	Rosuvastatin Calcium	147098-20-2	1.08192	2.37495	0.674737
1610	Rotundine	483-14-7	1.03706	0.665433	0.743227
1611	Roxatidine Acetate HCl	93793-83-0	1.03553	1.47536	1.23681
1612	Roxithromycin	80214-83-1	1.02312	1.08409	0.856706
1613	Rucaparib (AG-014699,PF-01367338)	459868-92-9	0.557828	6.07723	0.42756
1614	Rufinamide	106308-44-5	1.02372	1.15933	0.791071
1615	Rupatadine Fumarate	182349-12-8	0.0134638	0.069267	12.9099
1616	Rutin	153-18-4	1.06057	1.12426	0.959763
1617	Ruxolitinib (INCB018424)	941678-49-5	0.0178207	0.827897	14.7225
1618	Ruxolitinib phosphate	1092939-17-7	0.0142533	0.914781	21.6946
1619	S- (+)-Rolipram	85416-73-5	0.975789	0.92991	0.915561
1620	S/GSK1349572	1051375-16-6	1.1045	0.753575	0.900006
1621	Safinamide Mesylate	202825-46-5	0.959884	1.42168	1.01717
1622	Saikosaponin A	20736-09-8	0.00635977	0.0762939	25.8084
1623	Salbutamol Sulfate	51022-70-9	1.30732	1.055	1.36558
1624	Salicylamide	65-45-2	1.03611	1.10748	0.863247
1625	Salicylanilide	87-17-2	0.927873	0.522216	0.551486
1626	Salicylic acid	69-72-7	1.27418	1.031	1.0409
1627	Salidroside	10338-51-9	1.05846	1.27208	0.980264
1628	Salinomycin	53003-10-4	0.00453267	0.147046	76.7264
1629	Salirasib	162520-00-5	0.916528	0.783579	0.4792
1630	Salmeterol xinafoate	94749-08-3	0.26994	0.675993	1.31653
1631	Sanguinarine	2447-54-3	0.00727603	0.00193605	19.4011
1632	Sanguinarine chloride	5578-73-4	0.00585804	0.0204025	33.299
1633	Saquinavir mesylate	149845-06-7	0.00371351	0.061051	92.3319
1634	SAR245409 (XL765)	1349796-36-6	0.919717	1.16249	0.693031
1635	Saracatinib (AZD0530)	379231-04-6	0.00679359	0.0195893	41.4134
1636	Sarpogrelate hydrochloride	135159-51-2	1.01018	0.797748	0.702628
1637	Sasapyrine	552-94-3	0.970366	1.08069	0.752133
1638	Saxagliptin	361442-04-8	1.20412	0.831141	1.12091
1639	Sclareol	515-03-7	0.00568968	0.00311907	22.5338
1640	Scopine	498-45-3	1.2404	1.34241	1.09753
1641	Scopolamine butylbromide	149-64-4	0.866708	0.846565	0.583743
1642	Scopolamine hydrobromide	114-49-8	1.04487	0.967886	0.724083
1643	Scopoletin	92-61-5	0.979584	1.16212	0.811082
1644	Scutellarin	27740-01-8	1.01506	1.77761	1.06582
1645	Secnidazole	3366-95-8	0.967544	1.25347	0.805962
1646	Semagacestat (LY450139)	425386-60-3	1.03508	6.97123	0.692526
1647	Sennoside A	81-27-6	0.939038	0.711868	1.01212
1648	Sennoside B	128-57-4	0.869081	0.217735	1.07611
1649	Serotonin HCl	153-98-0	0.983653	1.02388	0.668644
1650	Sertaconazole nitrate	99592-39-9	0.00422321	0.00549	28.1274
1651	Sertraline HCl	79559-97-0	0.00569297	0.019219	28.9572
1652	Sildenafil	139755-83-2	1.09882	1.20687	1.93503
1653	Sildenafil Citrate	171599-83-0	0.995992	0.851669	0.948399
1654	Sildenafil mesylate	1308285-21-3	1.03577	0.654435	0.907905
1655	Silodosin	160970-54-7	1.14128	0.615618	0.782493
1656	Silymarin	22888-70-6	1.01862	0.572749	0.901997
1657	Simeprevir	923604-59-5	0.00338585	0.0325521	94.2215
1658	Simvastatin (Zocor)	79902-63-9	1.1149	2.35386	0.577662
1659	Sinomenine	115-53-7	1.07454	1.39602	0.909434
1660	Sinomenine Hydrochloride	6080-33-7	0.981639	0.768802	0.833007
1661	Sitafloxacin Hydrate	163253-35-8	1.02246	2.24681	0.794082
1662	Sitagliptin	486460-32-6	1.03623	1.17464	0.808941
1663	Sitagliptin phosphate monohydrate	654671-77-9	1.27504	0.765082	0.939539
1664	Sivelestat (ONO-5046)	127373-66-4	1.14629	1.31118	0.922484
1665	SKF 525A (hydrochloride)	62-68-0	0.00366278	0.00552169	35.6723
1666	sn-Glycero-3-phosphocholine	28319-77-9	1.21517	0.674171	1.45659
1667	Sodium 4-Aminosalicylate	6018-19-5	0.970328	1.21801	1.0879
1668	Sodium 4-amiropparaty Hyalrate	94-16-6	1.26856	0.774218	0.801188
1669	Sodium Aescinate	20977-05-3	0.00487692	0.0424399	35.8623
1670	Sodium ascorbate	134-03-2	0.932452	1.06904	0.946342
1671	Sodium benzoate	532-32-1	0.986721	0.997823	1.01947
1672	Sodium butyrate	156-54-7	1.0479	1.10899	0.896755
1673	Sodium Danshensu	67920-52-9	1.11576	1.29588	1.14928
1674	Sodium dodecyl sulfate	151-21-3	1.04281	1.00684	1.03124
1675	sodium fluoride	7681-49-4	1.1153	1.09618	0.957379
1676	Sodium Monensin	22373-78-0	0.999686	0.742026	0.795398
1677	Sodium Monofluorophosphate	10163-15-2	1.03258	1.06509	0.924392
1678	Sodium Nitrite	7632-00-0	0.996702	1.32027	0.781896
1679	Sodium Nitroprusside	14402-89-2	1.01038	1.29373	0.885787
1680	Sodium Phenylbutyrate	1716-12-7	1.03626	1.23469	1.29419
1681	Sodium phosphate dibasic	7558-79-4	1.24009	1.01167	0.926364
1682	Sodium Picosulfate	10040-45-6	0.974263	1.20659	0.902069
1683	Sodium salicylate	54-21-7	0.977105	1.47548	0.913421
1684	Sodium Tauroursodeoxycholate (TUDC)	35807-85-3	1.05995	1.4279	1.04025
1685	Solifenacin succinate	242478-38-2	0.00588077	0.00630833	40.9703
1686	Sorafenib	284461-73-0	0.00669912	0.0676874	37.4468
1687	Sorafenib Tosylate	475207-59-1	0.0316705	0.16318	10.7086
1688	Sorbitol	50-70-4	1.05799	1.30012	0.810216
1689	Sotalol	959-24-0	1.1631	1.32151	0.955668
1690	Sotalol hydrochloride	959-24-0	0.915824	1.27555	0.792864
1691	Sotrastaurin (AEB071)	425637-18-9	1.36833	0.775918	0.783086
1692	Spectinomycin (hydrochloride hydrate)	22189-32-8	0.998439	1.3459	0.862925
1693	Spectinomycin dihydrochloride	21736-83-4	1.03596	0.97986	0.95539
1694	Spermine	71-44-3	0.976402	1.4434	1.07617
1695	Spermine tetrahydrochloride	306-67-2	1.05904	1.13392	1.08883
1696	Spiramycin	8025-81-8	0.987568	1.07248	0.630379
1697	Spironolactone	52-01-7	1.17149	0.799885	0.817594
1698	Stavudine (d4T)	3056-17-5	1.01891	1.25525	0.931113
1699	Stearic Acid	57-11-4	0.98673	1.95552	0.870325
1700	Stearic Acid methyl ester	112-61-8	1.02654	1.67264	0.868551
1701	Stevioside	57817-89-7	1.08963	1.49645	1.01778
1702	Stiripentol	49763-96-4	0.960272	0.138914	0.333813
1703	Streptomycin sulfate	3810-74-0	0.934764	1.00278	1.06582
1704	Streptozocin	18883-66-4	1.0515	1.12715	1.55869
1705	Succinylcholine Chloride Dihydrate	6101-15-1	0.946094	1.25406	1.48974
1706	Sucralose	56038-13-2	1.24563	1.02205	0.695791
1707	sucrose	57-50-1	1.0633	1.20952	1.01643
1708	Sulbactam	68373-14-8	1.0371	1.42371	0.952134
1709	Sulbactam sodium	69388-84-7	0.977392	1.09534	1.00384
1710	Sulconazole Nitrate	61318-91-0	0.00494939	0.00827458	32.2158
1711	Sulfacetamide Sodium	127-56-0	1.22596	1.05167	1.60825
1712	Sulfadiazine	68-35-9	1.15225	0.861574	0.94227
1713	Sulfadimethoxine	122-11-2	0.974643	1.39939	0.807088
1714	Sulfadoxin	2447-57-6	1.09209	1.02779	0.660078
1715	Sulfaguanidine	57-67-0	1.04691	0.996789	0.669823
1716	Sulfamerazine	127-79-7	1.21241	0.972273	0.885412
1717	Sulfameter	651-06-9	1.14254	0.929888	0.734433
1718	Sulfamethazine	57-68-1	0.968856	1.54982	0.941678
1719	Sulfamethizole	144-82-1	1.17087	1.06615	0.762542
1720	Sulfamethoxazole	723-46-6	1.13268	1.21235	0.822469
1721	Sulfanilamide	63-74-1	1.03669	1.11794	0.833824
1722	Sulfaphenazole	526-08-9	1.01618	1.39169	0.793541
1723	Sulfapyridine	144-83-2	1.06551	1.13321	0.733964
1724	Sulfasalazine	599-79-1	0.98503	1.45659	1.20948
1725	Sulfathiazole	72-14-0	1.13673	1.16419	0.799284
1726	Sulfisoxazole	127-69-5	0.970431	1.26354	0.907172
1727	Sulfisoxazole Acetyl	80-74-0	1.02021	0.774465	0.46159
1728	Sulindac	38194-50-2	0.955232	1.00872	0.808602
1729	Sumatriptan	103628-46-2	1.01308	1.26163	1.04248
1730	Sumatriptan Succinate	103628-48-4	0.969138	1.09603	1.42583
1731	Sunitinib	557795-19-4	0.00706654	-0.0016921	37.7474
1732	Sunitinib malate	341031-54-7	0.00642642	0.0124461	62.2295
1733	Suprofen	40828-46-4	0.961615	1.4573	0.861924
1734	Suramin hexasodium salt	129-46-4	1.36244	0.966121	0.607525
1735	Synephrine	94-07-5	0.868553	1.09705	0.610482
1736	T 705	259793-96-9	1.29642	1.03281	1.04274
1737	Tacrine hydrochloride	1684-40-8	1.00615	1.21043	0.479572
1738	Tacrolimus (FK506)	104987-11-3	0.00685678	0.329991	23.8882
1739	Tadalafil	171596-29-5	1.15761	1.13008	1.17957
1740	TAK-438	1260141-27-2	1.12568	0.857785	1.04347
1741	Tamibarotene	94497-51-5	0.744368	1.04225	0.502722
1742	Tamoxifen	10540-29-1	0.00836398	-0.00163353	21.5336
1743	Tamoxifen Citrate	54965-24-1	0.00953387	0.000588803	23.8202
1744	Tandospirone	87760-53-0	1.17551	0.883789	1.24597
1745	Tanshinone I	568-73-0	0.0331169	0.158144	5.14365
1746	Tanshinone IIA	568-72-9	0.440933	0.791515	0.38707
1747	Tanshinone IIA---sulfonic sodium	69659-80-9	1.03322	1.09308	0.635564
1748	Tasisulam	519055-62-0	1.125	0.833356	0.944203
1749	Taurine	107-35-7	1.09641	0.7785	0.827309
1750	Tauroursodeoxycholic Acid	14605-22-2	1.11301	1.54512	0.942804
1751	Taxifolin	480-18-2	1.0201	0.764771	1.02308
1752	Tazarotene	118292-40-3	0.676356	0.578916	0.579086
1753	Tebipenempivoxil	161715-24-8	0.245221	1.526	0.873993
1754	Tedizolid	856866-72-3	1.13522	0.674772	1.05162
1755	Telaprevir (VX-950)	402957-28-2	0.247413	0.968601	1.33216
1756	Telbivudine	3424-98-4	1.08181	0.966366	0.880863
1757	Telmisattan	144701-48-4	1.50473	0.471936	0.490882
1758	Temocapril HCl	110221-44-8	0.957237	1.48511	0.89013
1759	Temozolomide	85622-93-1	1.27838	0.904882	0.77829
1760	Temsirolimus	162635-04-3	0.00497071	0.0421818	72.4407
1761	Teneligliptin hydrobromide	906093-29-6	1.0465	0.322415	0.786878
1762	Teniposide	29767-20-2	0.50541	6.60045	0.453304
1763	Tenofovir	147127-20-6	0.921152	1.46951	1.31991
1764	Tenofovir Disoproxil Fumarate	202138-50-9	1.03554	1.55657	1.31398
1765	Tenoxicam	59804-37-4	1.13561	1.2332	0.671265
1766	Terazosin HCl	70024-40-7	1.12795	1.94544	0.952601
1767	Terbinafine	91161-71-6	0.342744	0.543533	0.667925
1768	Terbinafine HCl	78628-80-5	0.90478	0.5748	0.537527
1769	Terbutaline Sulfate	23031-32-5	1.19205	0.865243	1.31482
1770	Terconazole	67915-31-5	0.00897695	0.387021	16.4997
1771	Terephthalic acid	100-21-0	1.11081	1.00583	0.812559
1772	Terfenadine	50679-08-8	0.0072356	-0.000672325	30.5889
1773	Teriflunomide	108605-62-5	1.16494	1.24464	0.619882
1774	Tetrabenazine	58-46-8	1.03301	0.755436	0.68197
1775	Tetracaine HCl	136-47-0	1.2294	1.10679	1.032
1776	Tetracycline Hydrochloride	64-75-5	1.12548	0.371324	0.69323
1777	tetrahydro-L-Biopterin (hydrochloride)	69056-38-8	0.94767	1.81595	0.971266
1778	Tetrahydrozoline HCl	522-48-5	1.14795	1.14634	0.978881
1779	Tetrandrine	518-34-3	0.0083369	0.0187291	20.852
1780	TG101348 (SAR302503)	936091-26-8	0.00558918	0.00263312	48.0227
1781	TH-302	918633-87-1	1.07965	1.25479	0.665498
1782	Thalidomide	50-35-1	1.08302	1.21557	1.28691
1783	Theophylline	58-55-9	1.00279	1.09381	0.804269
1784	Thiabendazole	148-79-8	1.52106	0.817384	0.684852
1785	thiamine	59-43-8	1.08622	1.20286	1.00018
1786	Thiamine HCl (Vitamin B1)	67-03-8	1.07244	1.0788	0.877567
1787	Thiamphenicol	15318-45-3	1.20778	1.10649	0.664359
1788	Thio-TEPA	52-24-4	1.17413	0.862615	0.647101
1789	Thioguanine	154-42-7	0.718414	1.64106	0.58914
1790	Thioridazine HCl	130-61-0	0.00666081	0.00250475	35.0724
1791	Thiostrepton	1393-48-2	0.0194229	0.866436	7.99331
1792	Thonzonium Bromide	553-08-2	0.0676929	0.00436157	2.859
1793	Thymidine	50-89-5	1.10286	1.17303	0.62971
1794	Thymol	89-83-8	0.979597	1.3594	0.939837
1795	Tiagabine	115103-54-3	1.04981	0.709242	0.928137
1796	Tiagabine hydrochloride	145821-59-6	0.98863	1.01788	0.674161
1797	Tianeptine sodium	30123-17-2	0.9757	1.13003	0.922076
1798	Ticagrelor	274693-27-5	0.946637	1.20864	0.782962
1799	Ticarcillin sodium	29457-07-6	1.1643	1.24599	0.698394
1800	Ticlopidine HCl	53885-35-1	1.01299	0.661372	0.821591
1801	Tideglusib	865854-05-3	1.2453	1.32284	1.25678
1802	Tigecycline	220620-09-7	0.985492	1.25907	1.03992
1803	Tilmicosin	108050-54-0	1.08606	0.747969	0.900406
1804	Timolol Maleate	26921-17-5	1.14677	1.29956	1.053
1805	Tinidazole	19387-91-8	0.982023	1.19178	0.842364
1806	Tioconazole	65899-73-2	1.17927	0.864179	0.353718
1807	Tiopronin (Thiola)	1953-02-2	1.45591	0.908732	0.769329
1808	Tiotropium Bromide	136310-93-5	1.06155	1.29785	1.38309
1809	Tioxolone	4991-65-5	0.819338	0.704013	0.491724
1810	Tipifarnib (Zarnestra)	192185-72-1	0.747069	0.566664	0.344339
1811	Tipiracil hydrochloride	183204-72-0	1.20878	1.15603	1.78183
1812	Tiratricol	51-24-1	1.09817	0.964561	0.427054
1813	Tirofiban hydrochloride monohydrate	150915-40-5	1.22781	1.4735	1.2647
1814	Tivantinib (ARQ 197)	905854-02-6	0.929558	0.847386	0.334979
1815	Tivozanib (AV-951)	475108-18-0	0.863757	0.515703	0.660019
1816	Tizanidine	51322-75-9	1.3632	0.581614	0.855095
1817	Tizanidine HCl	64461-82-1	1.25549	0.588583	0.820427
1818	Tobramycin	32986-56-4	1.13683	1.06709	0.764536
1819	Tofacitinib (CP-690550,Tasocitinib)	477600-75-2	1.02198	0.375361	0.983608
1820	Tofacitinib (CP-690550) Citrate	540737-29-9	0.994465	0.363975	0.975702
1821	TOK-001	851983-85-2	1.33865	0.604875	1.08489
1822	Tolazamide	1156-19-0	1.0078	1.17814	0.768768
1823	Tolazoline HCl	59-97-2	1.25068	0.91236	0.766929
1824	Tolbutamide	64-77-7	1.03714	1.45115	0.818522
1825	Tolcapone	134308-13-7	0.730698	1.38724	0.466798
1826	Tolfenamic Acid	13710-19-5	1.24446	0.872637	0.855741
1827	Tolnaftate	2398-96-1	1.16463	1.08926	0.745963
1828	Tolperisone HCl	3644-61-9	0.98262	0.648742	0.567803
1829	Tolterodine tartrate	124937-52-6	0.976369	0.929031	0.446394
1830	Toltrazuril	69004-03-1	1.10359	1.22313	0.66373
1831	Tolvaptan	150683-30-0	1.02431	0.66774	0.483973
1832	Topiramate	97240-79-4	1.03855	1.24717	1.13174
1833	Topiroxostat	577778-58-6	0.00463213	0.0248376	50.2608
1834	Topotecan	123948-87-8	1.02525	0.718924	0.58737
1835	Topotecan HCl	119413-54-6	1.03327	1.33246	0.512456
1836	Torcetrapib	262352-17-0	1.00126	1.35513	1.12311
1837	Toremifene Citrate	89778-27-8	0.0179517	0.0072926	10.0926
1838	Torsemide	56211-40-6	1.03967	1.2705	0.819288
1839	Trametinib (GSK1120212)	871700-17-3	1.07633	1.15678	1.06567
1840	Trametinib DMSO solvate	1187431-43-1	1.17961	1.29704	1.23657
1841	Tramiprosate	3687-18-1	1.04054	1.06399	1.14257
1842	Trandolapril	87679-37-6	1.00782	1.26907	0.829494
1843	Tranexamic Acid	1197-18-8	1.07505	1.03219	0.950225
1844	Tranilast	53902-12-8	1.10456	1.13551	1.14479
1845	Tranylcypromine hydrochloride	1986-47-6	1.06271	1.22384	0.849297
1846	Trazodone HCl	25332-39-2	1.05758	0.778946	0.827931
1847	Trelagliptin	865759-25-7	1.21454	1.33228	1.09346
1848	Tretinoin (Aberela)	302-79-4	0.20449	1.70538	1.05383
1849	Triamcinolone	124-94-7	1.07247	1.08358	1.01098
1850	Triamcinolone Acetonide	76-25-5	1.56634	0.488031	1.45985
1851	Triamterene	396-01-0	1.0089	1.47958	0.955042
1852	Trichlormethiazide	133-67-5	0.948927	1.53578	0.844969
1853	Triciribine	35943-35-2	1.57422	0.94194	0.979403
889	Griseofulvin	126-07-8	0.833124	1.10956	0.286011
1855	Triclosan	3380-34-5	0.00732557	0.0956552	17.4609
1856	Trifluoperazine 2HCl	440-17-5	0.0059936	0.0113439	41.1062
1857	Triflurdine (Viroptic)	70-00-8	1.54138	0.948725	0.870488
1858	Triflusal	322-79-2	0.968761	1.17218	0.937066
1859	Trigonelline Hydrochloride	6138-41-6	0.99757	1.38768	0.885196
1860	Trilostane	13647-35-3	0.125525	1.13907	1.9074
1861	Trimebutine	39133-31-8	0.463802	0.891147	0.595257
1862	Trimethoprim	738-70-5	0.982506	1.28541	0.831393
1863	Trimipramine (maleate)	521-78-8	0.0148913	0.0156557	8.5679
1864	Tripelennamine HCl	154-69-8	1.18766	0.956914	1.75082
1865	Triptolide	38748-32-2	0.0270868	0.0800147	11.0969
1866	Triptonide	38647-11-9	0.0254212	0.0980398	11.1443
1867	Troglitazone	97322-87-7	1.09013	1.37615	1.23965
1868	Trometamol	77-86-1	1.13952	1.02064	0.856275
1869	Tropicamide	1508-75-4	1.02299	1.21033	0.712522
1870	Tropisetron	105826-92-4	1.05726	1.10686	0.894675
1871	Trospium chloride	10405-02-4	1.0294	1.13154	0.995451
1872	Troxerutin	7085-55-4	1.07358	1.55291	1.04858
1873	Troxipide	30751-05-4	1.1036	1.32304	0.832846
1874	TSU-68 (SU6668,Orantinib)	252916-29-3	0.948657	0.601872	0.705527
1875	Tylosin tartrate	74610-55-2	0.942935	1.20053	0.855696
1876	Tyramine	51-67-2	0.985379	1.37837	0.816159
1877	Tyrosol	501-94-0	1.13576	0.831222	0.417212
1878	UK 14,304	59803-98-4	0.944626	1.34695	0.909585
990	Isradipine (Dynacirc)	75695-93-1	1.07409	0.330007	0.292348
101	Albendazole Oxide	54029-12-8	0.637394	0.894475	0.292541
1881	Umbelliferone	93-35-6	0.957035	0.870184	0.804866
1882	Undecanoic Acid	112-37-8	0.965894	1.50441	0.777989
1883	Uracil	66-22-8	1.05828	1.99893	0.867633
1884	Urapidil HCl	64887-14-5	1.00131	1.48223	1.0152
1885	Urea	57-13-6	1.01417	1.27207	0.854174
1886	Uridine	58-96-8	1.04702	1.21352	0.951946
1887	Ursodiol	128-13-2	0.996732	1.88163	0.851892
1888	Ursolic acid	77-52-1	0.00850166	0.155593	20.0984
1889	Valaciclovir HCl	124832-27-5	0.991765	1.34925	0.81958
1890	Valdecoxib	181695-72-7	0.893097	1.00445	0.864181
1891	Valganciclovir HCl	175865-59-5	1.07807	1.64639	0.926288
1892	Valnemulin HCl	133868-46-9	0.0114736	0.0892973	13.7443
1893	Valproic acid	99-66-1	1.29767	1.11168	1.06141
1894	Valproic acid sodium salt (Sodium valproate)	1069-66-5	1.0605	1.07819	1.26808
1895	Valsartan	137862-53-4	1.01976	1.77274	0.855166
1896	Vancomycin hydrochloride	1404-93-9	1.25517	1.092	1.44706
1897	Vandetanib (ZD6474)	443913-73-3	0.00872329	0.00378234	27.3169
1898	Vanillic acid	121-34-6	1.10883	0.91715	0.934838
1899	Vanillin	121-33-5	1.06813	1.18113	0.799137
1900	Vardenafil	224785-90-4	0.94962	0.675315	0.981146
1901	Vardenafil HCl Trihydrate	330808-88-3	0.792791	0.532174	0.895034
1902	Varenicline Tartrate	375815-87-5	0.961473	1.34631	1.22572
1903	Vatalanib (PTK787) 2HCl	212141-51-0	0.0273742	0.182976	10.0284
1904	Vecuronium Bromide	50700-72-6	1.00584	1.48314	1.31382
1905	Vemurafenib (PLX4032, RG7204)	918504-65-1	1.35463	0.989335	1.13747
1906	Venlafaxine	99300-78-4	1.00497	1.00858	1.33885
1907	Verapamil HCl	152-11-4	1.0095	0.703106	0.97082
1908	Verteporfin	129497-78-5	0.0728209	0.00237123	4.60938
1909	Vidarabine	5536-17-4	0.983018	1.60975	0.79065
1910	Vidofludimus	717824-30-1	1.07796	0.703767	0.5447
1911	Vilanterol trifenatate	503070-58-4	0.00953476	0.00551485	24.3712
1912	Vilazodone	163521-12-8	0.1907	0.098167	2.44036
1913	Vilazodone Hydrochloride	163521-08-2	0.426781	0.327009	0.929091
1914	Vildagliptin (LAF-237)	274901-16-5	1.44599	0.854304	0.847162
1915	vinblastine	865-21-4	0.257727	0.322986	0.476622
1916	Vinblastine sulfate	143-67-9	0.00649865	0.107711	46.1138
1917	Vincristine	2068-78-2	0.907059	0.436515	0.411728
1918	Vindoline	2182-14-1	1.03241	0.89176	0.704133
1919	Vinorelbine	71486-22-1	0.00418268	0.0143371	32.1205
1920	Vinorelbine ditartrate	125317-39-7	0.00699014	0.0205788	47.4464
1921	Vinpocetine	42971-09-5	1.00939	0.725497	0.903971
1880	Ulipristal acetate	126784-99-4	1.19316	0.493495	0.293464
1923	Vitamin A Acetate	127-47-9	0.535558	1.95389	0.351139
1924	Vitamin B12	68-19-9	1.03438	1.45307	0.856546
1925	Vitamin C	50-81-7	1.05905	1.14624	0.741588
1926	Vitamin D2 (Ergocalciferol)	50-14-6	1.18647	0.662863	0.541462
1927	Vitamin D3	67-97-0	0.93297	0.960235	0.61966
1928	Vitamin K1	84-80-0	1.00346	0.683317	1.05536
1929	Vitexicarpin	479-91-4	0.494922	0.467654	0.363212
1930	Voglibose	83480-29-9	1.00611	1.26161	0.878037
1931	Vorapaxar	618385-01-6	1.3042	0.570392	0.846898
1932	Voriconazole	137234-62-9	1.00946	1.30479	1.37653
1933	Vorinostat (SAHA, MK0683)	149647-78-9	0.752004	6.58457	0.704041
1934	Vortioxetine	508233-74-7	0.00237556	0.00298409	123.545
1935	Vortioxetine (Lu AA21004) HBr	960203-27-4	0.00290469	0.00311721	89.4446
1936	VRT752271	869886-67-9	0.00659318	-0.00181342	35.8609
1937	VX-222 (VCH-222, Lomibuvir)	1026785-59-0	0.525762	1.3364	0.660979
1938	VX-661	1152311-62-0	0.00575705	0.00965664	46.1196
1939	VX-680 (MK-0457,Tozasertib)	639089-54-6	1.01303	0.513575	0.826606
1940	VX-745	209410-46-8	0.947356	0.230562	0.455505
1941	VX-809	936727-05-8	1.34088	1.61932	1.39398
1942	Warfarin	81-81-2	1.0115	1.31366	0.832167
248	Bedaquiline	843663-66-1	0.629594	0.499577	0.298959
1944	Xylazine	7361-61-7	0.990452	1.16469	0.817936
1945	Xylazine HCl	23076-35-9	1.22953	1.23522	0.924965
1946	Xylitol	87-99-0	1.08772	1.36867	0.964941
1947	Xylometazoline HCl	1218-35-5	1.05739	0.832168	0.828988
1948	Xylose	25990-60-7	0.940276	1.47512	0.882456
1949	YM155	781661-94-7	0.00515295	0.00755394	49.3456
1950	Yohimbine Hydrochloride	65-19-0	1.03035	1.46052	0.92806
1951	Z-Ligustilide	4431-01-0	0.64382	1.23866	0.49696
1952	Zafirlukast	107753-78-6	0.904037	0.216991	0.314965
1953	Zalcitabine	7481-89-2	1.05493	1.37067	0.868487
1954	Zaltoprofen	74711-43-6	0.997201	1.09892	0.843158
1955	Zanamivir	139110-80-8	0.98446	1.17718	0.961005
1956	Zibotentan (ZD4054)	186497-07-4	0.966908	1.50723	1.29911
1957	Zidovudine	30516-87-1	1.07349	1.71441	0.892878
1958	Zileuton	111406-87-2	1.00959	1.14991	1.10564
1959	Zinc Pyrithione	13463-41-7	0.00886664	0.0905083	16.6252
1960	Ziprasidone	146939-27-7	1.19127	1.18967	1.47906
1961	Ziprasidone HCl	122883-93-6	0.99372	1.27417	1.3802
1962	Ziprasidone hydrochloride monohydrate	138982-67-9	1.08208	1.11477	0.960612
1963	Zoledronic Acid	118072-93-8	0.814489	2.05055	0.621437
1964	Zolmitriptan	139264-17-8	0.98688	1.64795	0.779805
1965	Zonisamide	68291-97-4	0.950297	1.25463	1.00198
1966	Zotarolimus(ABT-578)	221877-54-9	1.15736	0.464045	0.48125
1967	Zoxazolamine	61-80-3	1.0334	1.79624	0.912385
1968	α-L-Rhamnose monohydrate	6155-35-7	1.06666	1.10098	1.03077
	Asterisks (*) indicate 3 drugs duplicatedly listed with the same CAS Number in the library.
